# Supplementary material for: Transcriptomic characterization of cold acclimation in larval zebrafish
Source: BMC Genomics. 2013 Sep 11;14:612. doi: 10.1186/1471-2164-14-612 (PMC3847098; doi:10.1186/1471-2164-14-612)
Supplement: Additional file 2 — Number of genes expressed with different abundance. [file 1471-2164-14-612-S2.xlsx]

## Sheet: Sheet1
	ck		cold
	Number	Percent	Number	Percent
Low abundance (FPKM≤1)	5411	22.838	5528	23.3318
Medium abundance (1 < FPKM ≤ 20 )	15732	66.3994	14635	61.7693
High abundance (FPKM > 20)	2550	10.7627	3530	14.8989
Total	23693		23693
