# Supplementary material for: Transcriptomic characterization of cold acclimation in larval zebrafish
Source: BMC Genomics. 2013 Sep 11;14:612. doi: 10.1186/1471-2164-14-612 (PMC3847098; doi:10.1186/1471-2164-14-612)
Supplement: Additional file 3 — Genes regulated by cold stress. [file 1471-2164-14-612-S3.xlsx]

## Sheet: Sheet1
Up-regulated genes
gene symbol	locus	FPKM-ck	FPKM-cold	log2(fold_change)	p_value	q_value
il12a	15:1435603-1443671	0	1.36362	1.79769e+308	0.0010194	0.0138164
si:ch211-146g19.1	18:3844046-4030441	0	1.5444	1.79769e+308	0.00133016	0.0171168
si:dkeyp-80c12.8	1:49864093-49868304	0	0.570836	1.79769e+308	0.00170247	0.0209354
sp8b	16:21489001-21497117	0	0.679168	1.79769e+308	0.00380006	0.0401493
zgc:194210	16:33732276-33739364	0.272632	3.88519	3.83296	0.000122033	0.00235737
ptgr1	7:25534053-25540729	0.927612	12.5387	3.75673	0	0
cu550700.1	6:59627636-59629351	0.283741	3.51306	3.63008	2.46492e-12	3.65137e-10
irg1l	14:11625680-11629239	1.88611	22.9393	3.60434	0	0
zgc:162608	15:20822384-20839638	1.17054	14.0522	3.58555	0.00169303	0.0208459
hist1h2aa (13 of 18)	25:37385035-37385647	0.144012	1.64044	3.50982	0.00200482	0.0238936
mmp13a	10:39959933-39979810	1.51561	15.98	3.3983	0	0
zgc:171759	25:36109720-36110168	0.263206	2.74379	3.3819	0.00278456	0.0311992
plekhs1 (1 of 3)	12:32090579-32096489	0.248801	2.39017	3.26404	0.00150431	0.0189185
sb:cb252	14:11656132-11659736	23.5407	223.004	3.24384	0	0
si:ch211-202h22.7	1:55189373-55200014	0.98583	9.00544	3.19139	7.92633e-08	4.14095e-06
cnn1a	1:52709820-52717915	0.132097	1.16988	3.14669	0.000366946	0.00594291
hist1h2ba (5 of 5)	7:7288538-7289624	0.484654	4.21204	3.11949	0.000148846	0.00278311
cyp24a1	6:55692361-55705674	1.62196	13.1924	3.0239	0	0
blcap	6:51720577-51722456	3.12444	23.4842	2.91002	1.46702e-07	7.09193e-06
aanat2	3:55739104-55746634	1.84682	13.7648	2.89787	0	0
hig1	2:1970654-1975857	5.44675	39.711	2.86607	0	0
per3	11:41435213-41495266	10.5042	74.5405	2.82706	0	0
ccl20 (2 of 2)	2:45241703-45243634	0.322941	2.26117	2.80773	0.000647482	0.00955944
wu:fj08f03	14:11649672-11655264	0.842698	5.85727	2.79714	0	0
scpp9	1:44352316-44355588	2.00388	13.8497	2.78899	5.73601e-11	6.40566e-09
al954655.5	12:47019724-47478671	1.79795	12.3378	2.77867	4.92939e-14	9.82876e-12
cplx4c	2:56106246-56216886	3.24311	21.5803	2.73427	5.87443e-09	4.14331e-07
zgc:171759	25:37383760-37384792	0.630387	4.18913	2.73234	0.000142425	0.00267681
zgc:100868	3:39467591-39483370	12.4933	81.3368	2.70275	0	0
zgc:161979	16:48968215-48974113	1.44662	8.82497	2.6089	0.000271877	0.0046406
si:dkey-184d2.3	9:37797843-37799128	0.269394	1.61962	2.58786	0.00199933	0.0238381
slc25a38a	3:5241005-5260577	0.751646	4.50432	2.58318	4.39708e-10	4.09333e-08
per2	2:48423771-48489538	1.04594	6.14296	2.55414	0	0
al954655.6	12:47019724-47478671	0.665511	3.90481	2.55272	0.000100598	0.00200029
brf2	10:42654381-42667407	0.819908	4.79683	2.54855	6.43929e-15	1.51452e-12
asb15b	4:3992983-4001812	0.728338	4.22568	2.5365	7.24126e-07	2.87773e-05
dazap1	11:5915095-5958303	2.97424	16.9078	2.50709	1.57652e-14	3.45419e-12
hmgb3a	7:27039092-27044149	129.022	728.576	2.49747	0	0
bx072532.3	12:47019724-47478671	0.60364	3.30967	2.45493	3.32161e-06	0.000107229
cry1a	4:11077566-11091060	6.23094	33.8546	2.44183	0	0
odc1	17:52270217-52284211	10.5448	57.2609	2.44102	0	0
hamp2	16:53816317-53818985	2.01321	10.7387	2.41525	1.20874e-11	1.56523e-09
cyp46a1	20:5148019-5185333	1.3328	7.07036	2.40732	2.79043e-10	2.71156e-08
hsp70l	8:5006698-5009452	3.42368	18.0189	2.39589	0	0
kcnj1 (7 of 7)	18:47053591-47056566	0.880317	4.62715	2.39403	1.41904e-06	5.13959e-05
cabz01020840.1	4:4412039-4485224	1.29946	6.80529	2.38874	0.000130992	0.00249778
zorba	7:49697694-49708223	0.247647	1.29287	2.38422	0.00266974	0.0301295
fosl1	14:31611182-31617315	0.326854	1.67662	2.35884	0.00102862	0.0139138
fbp2	5:46432645-46448301	10.8617	55.6777	2.35785	0	0
cry2 (2 of 2)	25:4286390-4311597	7.09853	35.4838	2.32157	0	0
cbx7a	3:25087411-25095881	4.64905	22.8381	2.29643	0	0
bx569789.1	3:24954392-24967177	0.542001	2.624	2.2754	7.5575e-05	0.00157959
lsm8	4:8608851-8611255	15.0837	72.968	2.27427	0	0
bco2b	15:20635095-20640276	0.166788	0.7912	2.24603	0.000409167	0.00650065
prpf31	16:34396815-34405142	8.33995	39.4269	2.24107	0	0
kcnj1	18:47062012-47122159	3.50646	16.3838	2.22418	6.48814e-13	1.05913e-10
si:ch73-25i22.2	18:5223549-5228478	0.277507	1.29032	2.21713	0.00469307	0.0473863
lmod2b	4:3986811-3992916	1.67698	7.79444	2.21658	2.98139e-12	4.29499e-10
si:ch211-196l7.4	18:24773962-24780342	27.7731	128.66	2.21181	0	0
zdhhc8a	10:427293-439839	1.03939	4.8003	2.20738	9.76454e-10	8.39809e-08
si:ch1073-228p2.2	5:4373741-4373894	43.1681	193.65	2.16541	0	0
rhoae	6:48323191-48358451	13.1692	59.005	2.16367	0.000313373	0.00522918
abca1a	1:53055198-53123070	9.50669	42.4803	2.15978	0	0
hhla2 (2 of 3)	10:36462912-36478589	0.671935	2.99834	2.15777	1.21232e-06	4.50054e-05
mettl16	15:24545263-24600121	2.71775	12.0689	2.1508	6.23925e-11	6.87976e-09
prdx1	2:5748880-5758079	13.3539	58.8921	2.14081	0	0
per1b	7:52277553-52301535	11.3912	50.1315	2.1378	0	0
chrm1 (2 of 2)	14:25251793-25263820	0.230055	1.00822	2.13176	3.43566e-05	0.000809388
bcl3	16:27941793-27978612	0.230307	1.00676	2.12809	6.03895e-05	0.00130764
slc16a6b	3:36312548-36327966	1.89142	8.25721	2.12618	6.25e-11	6.87976e-09
ubtf	3:19931190-19953403	16.7505	72.3312	2.11041	0	0
pl10	6:59558894-59577018	35.4382	152.654	2.10689	0	0
mmp9	8:25134296-25148890	1.10988	4.75188	2.09809	2.00032e-10	2.00464e-08
sp6	1:59980600-59981744	1.5812	6.66799	2.07623	5.55112e-15	1.32181e-12
c6h17orf67	6:19544139-19546365	8.73892	36.5299	2.06355	0	0
zgc:174917	14:11703544-11705974	0.475413	1.9813	2.05919	1.83441e-05	0.000470014
zgc:112242	25:20567176-20610535	3.65262	15.2178	2.05876	4.78248e-06	0.000146979
hmox1	3:27017514-27023625	3.35389	13.9108	2.0523	0	0
cr926130.2	7:898685-933416	0.826849	3.41588	2.04656	0	0
asb4	19:42130394-42142877	1.20116	4.96117	2.04625	5.62496e-06	0.000169437
cu464087.2	7:29986632-29994391	0.364826	1.50554	2.045	5.06891e-05	0.00113213
si:ch211-89o9.4	1:41835076-41844979	1.88574	7.77763	2.0442	4.17948e-07	1.78796e-05
noxo1a	3:62823087-62831176	1.07577	4.43497	2.04355	1.22774e-07	6.0884e-06
mpv17l2	2:24540023-24548501	2.22336	9.13789	2.03912	0	0
slc17a9a	8:24005089-24017189	0.546861	2.24725	2.03891	0.000894382	0.0124458
urgcp (3 of 3)	19:8304644-8313511	0.844932	3.45569	2.03207	2.52776e-12	3.7253e-10
ugt5a1	25:30370650-30405128	1.98885	8.11558	2.02876	1.55879e-10	1.58699e-08
atf3	20:37819240-37825345	1.18726	4.79922	2.01516	2.83097e-09	2.13244e-07
prpf4	5:58884594-58896115	2.62951	10.5279	2.00135	0	0
abl2	8:15431832-15501242	3.3212	13.2768	1.99914	0	0
snora27	20:23068848-23070801	9.19934	36.6145	1.99281	9.16378e-13	1.45871e-10
plxdc2 (2 of 2)	2:31330254-31341931	0.132713	0.527633	1.99122	0.000712167	0.0103084
ddx3	9:34367671-34388355	16.9388	67.2759	1.98976	8.88178e-15	2.03906e-12
sqstm1	14:14448388-14457584	19.2376	76.11	1.98416	0	0
cabz01085177.1	Zv9_NA417:9982-13022	0.871749	3.4479	1.98373	1.33575e-05	0.000355855
prpf3 (1 of 2)	16:10974183-10995156	2.88354	11.3823	1.98088	1.82077e-14	3.95924e-12
prmt1	3:32493794-32499997	49.056	192.903	1.97537	0	0
zgc:173703	4:31228878-31810564	35.9121	140.664	1.96972	2.30186e-06	7.80709e-05
prpf4 (1 of 2)	5:59424013-59640888	2.80705	10.903	1.9576	2.31679e-11	2.79295e-09
bzw1b	9:50227-57751	20.4684	78.9419	1.94739	0	0
eps8l1 (2 of 2)	24:40176115-40208386	2.44138	9.38115	1.94207	7.45226e-12	9.94049e-10
trim63	6:15551813-15553322	17.6734	67.5892	1.93521	0	0
gprc5d	3:2105937-2114502	0.594838	2.26654	1.92992	0.00033687	0.00554781
fp245543.2	25:38169904-38187852	3.71791	13.891	1.90158	0	0
si:ch211-81a5.8	19:9796701-9802394	18.6074	69.2823	1.89661	0	0
sgk2b	16:28781140-28787898	2.08958	7.76245	1.8933	8.83738e-14	1.70316e-11
igfbp1a	20:7029522-7033442	5.80096	21.5053	1.89033	3.28626e-14	6.83637e-12
ewsr1b	5:26542130-26551304	58.9535	217.564	1.88379	0	0
bx005256.1	16:27059741-27071438	1.07623	3.95451	1.87751	0.000795184	0.0112906
nsfl1c	23:18931001-19185744	8.56555	31.3747	1.87298	4.65161e-12	6.55234e-10
uevld	25:24904405-24925915	2.08434	7.60141	1.86667	2.12485e-10	2.11472e-08
guca1a	4:21278782-21286666	1.16906	4.2406	1.85892	9.30811e-13	1.4776e-10
etf1	10:21515921-21525089	33.4958	121.404	1.85777	0	0
c2h1orf35	2:3422793-3463529	1.83733	6.63975	1.85352	8.07228e-09	5.47888e-07
slc16a9b	12:8248792-8266826	4.07104	14.6656	1.84896	0	0
mgea5	13:11742834-11759954	18.3524	65.8923	1.84414	0	0
si:dkey-25e12.3	20:26573289-26580840	0.373494	1.33749	1.84037	0.00157896	0.0197109
kiaa0947l	16:10728049-10747747	1.16266	4.15184	1.83632	6.68606e-05	0.00142221
plekhs1 (2 of 3)	12:32200305-32213139	1.32344	4.71005	1.83145	8.78852e-07	3.40571e-05
tefa	12:20241114-20249564	21.09	74.8911	1.82823	0	0
gnl3	11:3971865-4033144	14.4638	51.1052	1.82102	0	0
cirbp	22:18766094-18770403	448.682	1582.36	1.81831	1.1104e-09	9.42354e-08
zgc:112234	25:36105240-36106017	3.87346	13.6435	1.81651	0.00067396	0.009882
snrpd2	18:39172963-39181178	32.3855	113.484	1.80907	0	0
atad3b	22:47435-49330	13.9082	48.474	1.80128	0	0
scd	12:49684019-49699507	0.652236	2.27056	1.79958	0.00129567	0.0167779
ptcd1	1:7631413-7642543	2.87583	10.0023	1.79828	0	0
prpf3	16:10761126-10780980	3.55732	12.3646	1.79736	0	0
mapre1	23:9901567-9914536	30.2033	104.796	1.79481	0	0
arl10	21:35786195-35920267	2.24922	7.79254	1.79267	0.000450167	0.0070452
psme3	12:28728025-28783911	9.04291	31.2305	1.7881	0	0
twistnb	19:2283774-2398479	4.3619	14.9193	1.77415	0.00213232	0.0251634
dgcr8	5:26189348-26212527	10.1716	34.7409	1.77208	0	0
ptgds	24:17570617-17578723	53.5143	182.566	1.77042	0	0
slmo2	6:59776158-59786039	21.4634	73.2008	1.76998	0	0
taf1c	21:5780229-5818677	1.46635	4.99639	1.76866	3.54961e-06	0.000113635
mt2	18:17193794-17195147	58.5081	199.305	1.76827	0	0
tmem41b	7:66964320-66975055	3.36565	11.4348	1.76447	6.63025e-13	1.07927e-10
znf800b	4:3326553-3346243	2.02833	6.8768	1.76144	6.66134e-16	1.86336e-13
ccnl1	2:36385005-36394838	11.0595	37.486	1.76107	0	0
abcf2a	2:32223428-32231413	10.4505	35.3469	1.75801	0	0
zgc:153723	7:57865783-57870015	0.435493	1.46997	1.75506	0.000128784	0.00246494
gale	17:24708478-24719085	5.73883	19.3037	1.75005	1.05915e-13	2.00107e-11
zbtb7b	16:58329299-58334946	2.09502	7.0285	1.74625	0	0
chkb	18:7784767-7803549	3.42078	11.4722	1.74575	6.06846e-06	0.000181186
bx511263.2	17:44922499-44928734	4.1873	13.9678	1.73801	3.86192e-10	3.63899e-08
si:ch211-241o7.5	10:15350101-15368964	10.1257	33.6839	1.73404	0	0
leprel1	22:23327728-23419098	2.11166	7.02403	1.73392	1.85829e-12	2.81795e-10
ensdarg00000077487	24:40762949-40772916	1.97963	6.5717	1.73104	3.94183e-05	0.000912225
znf784	16:14367995-14380323	3.42091	11.3178	1.72614	0	0
zgc:112425	2:59486581-59495483	237.814	786.632	1.72585	9.67315e-12	1.27262e-09
mapk13	8:11849762-11883772	5.276	17.4096	1.72236	1.02003e-10	1.06869e-08
ebp	23:19436446-19441928	3.58187	11.8042	1.72052	7.24629e-09	4.97095e-07
fam195a	22:27444434-27456146	8.44121	27.7257	1.7157	0	0
gcnt3	25:35353098-35354492	0.277724	0.911871	1.71518	0.0030775	0.0338431
zgc:172086	16:14462324-14478341	1.56154	5.11663	1.71222	0.000237823	0.00415283
pitpnaa	15:27759300-27773934	12.215	39.8118	1.70454	0	0
slc25a32b	16:50639573-50660843	3.77808	12.2823	1.70085	2.22045e-16	6.46217e-14
slc16a9a	17:20483926-20497090	1.99521	6.48374	1.70029	7.08647e-06	0.000206115
atp2a2b	21:15562576-15620065	13.8532	45.0175	1.70027	0	0
c5h8orf4 (2 of 2)	5:29511197-29512206	8.02491	26.0592	1.69924	0	0
hccs	24:31452169-31462982	8.62337	27.9763	1.69788	1.07692e-13	2.02798e-11
pi15a	24:14705966-14715018	1.26775	4.10264	1.69428	0.0040628	0.0422671
c5hxorf56	5:37573340-37585342	7.1314	23.0736	1.69399	0	0
tpmt	19:49196460-49215800	5.93755	19.199	1.69309	3.97987e-10	3.72904e-08
rnmtl1a	15:15204123-15211402	1.23763	3.99961	1.69228	1.22732e-05	0.00033219
dnaja4	25:35458402-35467274	2.72374	8.78585	1.68959	3.33067e-15	8.06414e-13
tubb4b	14:5867603-5871315	369.309	1190.92	1.68917	1.6022e-09	1.29126e-07
vrk1	17:18603379-18627398	1.71877	5.53728	1.6878	1.68157e-06	5.96667e-05
timm10	1:44845922-44850711	12.518	40.2642	1.68549	6.66134e-16	1.86336e-13
snrpf	Zv9_NA880:20079-23231	34.4731	110.865	1.68526	0	0
c19h1orf51 (1 of 2)	19:9550969-9562604	14.9504	48.0197	1.68345	0	0
ubtfl	2:32075480-32107041	23.7609	76.2474	1.6821	5.65847e-11	6.33134e-09
lrrc30 (2 of 2)	2:59357168-59404510	0.766653	2.45862	1.6812	0.000119196	0.00230798
slc35e1	11:5583848-5596957	7.31933	23.3959	1.67647	0	0
si:dkey-9p20.18	4:56641202-56642395	0.706741	2.25737	1.67539	0.000440492	0.00690879
gclm	8:15786373-15794203	4.93885	15.7639	1.67438	0	0
abcb6	1:4998759-5022548	1.88803	6.02561	1.67423	8.14024e-11	8.68654e-09
acp6	9:31512075-31523722	1.59862	5.08637	1.66981	1.26694e-11	1.6296e-09
bx294110.1	25:19585285-19590545	7.98156	25.3813	1.66902	0	0
qk	17:27579662-27872614	27.5169	87.3245	1.66607	1.26121e-13	2.35962e-11
ist1	7:57735733-57748067	16.8969	53.5437	1.66396	0	0
pmm2	1:8936464-8943149	3.23934	10.2282	1.65877	1.90492e-12	2.88108e-10
ensdarg00000092706	4:37261424-37762473	87.6366	276.488	1.65761	0.000277281	0.00471886
ch1073-321c8.1	13:50541937-50719025	17.6087	55.4627	1.65523	1.33227e-15	3.55419e-13
hmgb1a	10:37242188-37246980	125.798	395.303	1.65185	0	0
fkbp9	19:44193922-44210246	9.13204	28.6941	1.65174	2.22045e-16	6.46217e-14
gfer	3:40148600-40163264	6.07175	19.0557	1.65004	1.65951e-07	7.89658e-06
mtfr1	24:25334876-25405410	3.60831	11.3131	1.6486	0.000794312	0.0112877
degs2	17:30953540-30959490	6.0033	18.8128	1.64788	0	0
hspa4a	21:41543001-41583281	8.87626	27.811	1.64763	0	0
snrnp200	8:31856328-31901939	11.7682	36.8313	1.64604	2.74877e-05	0.000664689
blvra	2:50414867-50437080	1.42305	4.45322	1.64587	1.52088e-06	5.44006e-05
fos	20:46803307-46805437	1.00386	3.12273	1.63726	1.88723e-06	6.57892e-05
ct573256.1	1:15199892-15222101	5.16048	16.0418	1.63626	4.9283e-09	3.52343e-07
chchd5	3:53533515-53536919	3.99637	12.3955	1.63305	7.79375e-06	0.000224547
zgc:55733	7:4261110-4296627	17.5946	54.4851	1.63073	0	0
pgp	12:19591517-19594799	6.12983	18.9427	1.62773	0	0
rhov	20:28394255-28399031	2.8883	8.92555	1.62772	4.80122e-05	0.00108242
cabz01044297.1	13:1601937-1657243	2.69672	8.31883	1.62517	1.09899e-11	1.42953e-09
exosc5	18:34400130-34405973	6.03252	18.5842	1.62324	1.23673e-09	1.03133e-07
ftsj	22:1252694-1280124	6.19818	19.0787	1.62205	0	0
smyd5	14:23501721-23526909	2.80603	8.62796	1.62049	6.16955e-09	4.31449e-07
si:dkey-88e18.6	18:6071808-6084866	0.921775	2.82672	1.61665	0.000349141	0.00570748
stard10	14:34245367-34253070	6.02357	18.4532	1.61518	4.61853e-14	9.2409e-12
ube2l3b	5:14539585-14594933	31.9655	97.8299	1.61376	1.9984e-15	5.14089e-13
sptssa	17:9809279-9815112	6.96605	21.2782	1.61097	0	0
eftud2	3:16008891-16033618	11.3138	34.5441	1.61036	0	0
hsf1	19:3618952-3645249	5.73269	17.483	1.60867	7.17204e-14	1.41535e-11
dact3 (2 of 2)	10:407667-423054	3.45467	10.5017	1.60401	2.18526e-10	2.17109e-08
zgc:73226	5:6243429-6270967	2.40836	7.32033	1.60386	1.33227e-15	3.55419e-13
tbcb	18:35599496-35611693	19.4311	59.0216	1.60288	0	0
top1mt	24:43818170-43829275	1.19928	3.64156	1.60238	0.00236267	0.0273332
mphosph10	7:32109498-32116083	5.19841	15.7753	1.60153	0	0
nop2	16:19296239-19313598	7.46471	22.6368	1.60051	8.98326e-12	1.18859e-09
p2ry11,ppan	3:55405598-55429632	5.51369	16.7152	1.60007	0	0
polr2eb	22:17813693-17835829	22.1314	66.9267	1.59649	0.000114532	0.00223116
ddx23	23:14305536-14328496	11.8807	35.9155	1.59598	0	0
zgc:113142	17:52153516-52164516	0.307327	0.927229	1.59315	0.00319504	0.0348893
dnajc9	12:10235831-10264605	1.28944	3.88161	1.58991	0.0032794	0.035646
slc16a3	12:34845162-34854562	6.73328	20.2588	1.58917	5.7055e-05	0.00124819
rbm8a	16:48986237-48994140	46.4099	139.468	1.58743	0	0
nsfl1c (2 of 2)	23:19186290-19196750	10.5275	31.5614	1.584	0	0
abhd2a	7:14692162-14730459	1.05801	3.16857	1.58248	9.78171e-08	4.97934e-06
sec61al2	6:42309320-42320018	7.19131	21.5347	1.58234	0	0
hspbp1	3:126872-144503	2.72489	8.14439	1.57961	2.66454e-15	6.58975e-13
vcp	5:43128968-43139562	65.8682	196.852	1.57946	2.3912e-09	1.84212e-07
fut9 (9 of 9)	8:3626454-3650896	0.942989	2.81687	1.57878	0.000409295	0.00650089
slc12a3	18:17242646-17257923	1.53597	4.58726	1.57848	1.39113e-10	1.43147e-08
hfe2	16:45721850-45732680	3.40724	10.1745	1.57828	7.0147e-08	3.72205e-06
edn1	19:3938958-3943951	1.46503	4.3736	1.57789	2.13515e-07	9.81146e-06
tbrg4	16:29887991-29906169	3.81381	11.3777	1.57691	0	0
psmd8	18:43032245-43040330	24.5308	73.0898	1.57507	0	0
psmc1b	20:16762396-16781421	17.4022	51.8351	1.57466	0	0
exosc9	1:17825395-17834050	4.38402	13.0292	1.57142	1.11022e-15	3.00354e-13
gstp1,gstp2	4:29620468-29639074	234.345	696.178	1.57082	4.44089e-16	1.26684e-13
f2rl1.2	21:7193751-7201667	1.5972	4.74472	1.57077	2.01438e-05	0.000510002
samhd1	23:542675-562211	1.05178	3.12319	1.57019	9.817e-08	4.9929e-06
usp39	5:71731228-71747826	5.1537	15.2854	1.56848	0	0
ptbp1b	11:14562126-14583647	16.4584	48.7576	1.5668	6.04065e-07	2.45997e-05
gtf3c2	20:38568027-38610061	1.39252	4.12463	1.56657	0.000103955	0.0020557
rrp15	16:5185301-5191392	8.45049	25.0035	1.56502	0	0
abhd4	2:51748980-51760937	6.34873	18.7747	1.56425	2.53131e-14	5.36265e-12
rnd1l	23:27219810-27246699	5.817	17.1645	1.56109	2.82219e-13	4.92805e-11
cenpj	9:30605116-30613216	0.665736	1.96253	1.55969	9.13753e-10	7.91791e-08
hspd1	9:33319912-33334091	28.855	85.0575	1.55962	0	0
gpam	12:33181906-33221991	5.32838	15.7001	1.55901	0	0
rab32a	20:32047464-32084063	2.00852	5.91632	1.55857	3.81427e-09	2.80349e-07
nr1d1	3:23779892-23787464	17.9627	52.8651	1.55731	0	0
si:dkey-3d18.6	6:10855704-10874834	2.67422	7.84908	1.55341	1.3667e-08	8.7408e-07
mrpl1	5:40425681-40435021	4.88788	14.3377	1.55253	3.70814e-14	7.6042e-12
cabz01049059.1	19:3370384-3371967	3.53204	10.3467	1.55059	1.36599e-08	8.7408e-07
vsig10	5:13765561-13788981	3.75323	10.9778	1.54839	6.66134e-16	1.86336e-13
riok3	24:37736903-37750738	15.3257	44.793	1.54732	0	0
lonrf1l	8:14160714-14305119	3.30471	9.63575	1.54387	1.77597e-09	1.40313e-07
psmc3	7:40072113-40081653	34.8114	101.433	1.5429	0	0
ptp4a1	11:11389189-11422744	52.903	154.14	1.54282	5.3924e-07	2.22587e-05
irf6	22:2340547-2352430	3.97593	11.5703	1.54106	4.45151e-11	5.12047e-09
c25h7orf60	25:22438687-22453103	4.39029	12.769	1.54025	1.2664e-09	1.05303e-07
ttc22	6:30360239-30368644	0.81921	2.38235	1.54008	0.000605974	0.00903458
ensdarg00000041190	16:39881004-39914131	13.3861	38.8647	1.53772	5.33889e-10	4.88477e-08
s100v1	16:30982641-30988245	22.5304	65.3025	1.53527	0	0
snapc4	5:52861121-52884641	1.50871	4.3666	1.5332	0.00261429	0.0296313
qrsl1	17:25391924-25418419	2.44818	7.08558	1.53318	8.82577e-08	4.56531e-06
bzw1a	22:14261192-14270180	37.3026	107.777	1.5307	0	0
phb2	2:4408282-4429954	34.0736	98.4388	1.53057	0	0
ensdarg00000078244	23:31201707-31235746	2.72768	7.87691	1.52995	2.93167e-07	1.30552e-05
ddx43	13:27556540-27577963	0.92999	2.67391	1.52367	6.19973e-07	2.51233e-05
fip1l1	1:13267549-13288426	12.9435	37.192	1.52277	2.22045e-16	6.46217e-14
cabz01086780.1	Zv9_NA996:16751-19242	3.29847	9.45786	1.51972	1.70303e-07	8.08364e-06
slc16a12b	12:18034544-18057869	6.9518	19.9275	1.5193	2.22489e-13	3.96925e-11
ensdarg00000090222	16:11008134-11028028	0.850248	2.43446	1.51764	1.09277e-07	5.48997e-06
utp15	18:6123285-6142697	6.19749	17.7252	1.51605	1.95355e-12	2.94689e-10
ttf2	9:10152075-10174794	1.33503	3.8171	1.51561	8.73103e-05	0.00177943
tut1	12:11416759-11431087	2.0889	5.96341	1.5134	5.55112e-15	1.32181e-12
mettl2a	3:19552543-19570308	5.08736	14.5225	1.5133	3.13107e-11	3.68214e-09
elovl1a	2:19237310-19299800	2.42054	6.90957	1.51327	1.64783e-08	1.02211e-06
bcl6ab	2:9876230-9887088	3.76511	10.7388	1.51206	0	0
nola1	14:45848377-45859860	12.5544	35.7422	1.50943	0	0
prkchb	20:20434512-20482189	0.878556	2.49704	1.50702	1.90606e-06	6.63078e-05
txn	7:25524321-25531917	17.059	48.4757	1.50673	0	0
tuba8l2	1:4291624-4308270	88.1836	250.463	1.50602	0	0
cactin	2:50179033-50197344	4.9176	13.9636	1.50564	0	0
mthfd1l	20:26507796-26561509	4.06705	11.5349	1.50395	1.28099e-05	0.00034285
nr0b1	11:30559748-30562664	2.02791	5.74282	1.50176	2.11422e-09	1.64635e-07
gabpa	9:35985816-35996821	9.27087	26.2457	1.5013	2.22045e-16	6.46217e-14
zgc:113232	16:41025169-41055108	2.87142	8.12427	1.50048	3.86358e-14	7.86695e-12
eif1axa	5:25671532-25677932	10.1569	28.7368	1.50043	0	0
cr548641.1	6:36826345-36845314	5.75641	16.2792	1.49978	0.00197489	0.0236053
pptc7 (2 of 2)	10:7462431-7494723	6.04985	17.108	1.4997	0	0
ensdarg00000035676	19:37007164-37041096	27.2444	77.0006	1.49891	0	0
snrpd3	8:31590939-31593640	14.5171	41.0209	1.49861	0	0
tefb	3:5651466-5670306	33.1077	93.5163	1.49805	7.99361e-15	1.86487e-12
dnajc21	21:9114955-9134246	2.35316	6.64628	1.49795	3.44613e-13	5.92776e-11
fam98b	17:53159794-53165100	3.30203	9.32315	1.49746	2.39484e-08	1.42122e-06
tstd1	14:30639026-30643319	11.7802	33.2559	1.49725	8.26632e-11	8.78853e-09
cabz01074984.2	17:53818786-53821740	1.21231	3.41967	1.4961	0.000448512	0.00702121
baxa	3:37761254-37780655	7.39993	20.8682	1.49572	1.91947e-08	1.16921e-06
pprc1	13:11761924-11775492	3.25346	9.17462	1.49567	4.84488e-11	5.50654e-09
ngdn	24:14445145-14461291	5.02788	14.1643	1.49423	2.28128e-07	1.04e-05
rab8a	2:55965504-55993702	7.1247	20.068	1.49399	5.10034e-07	2.11593e-05
zcchc9	10:44264517-44269680	7.26062	20.4487	1.49385	5.04041e-14	1.00155e-11
ruvbl1	6:40763498-40771896	12.3134	34.635	1.49199	0	0
ndufaf4	20:421256-424955	3.6425	10.2405	1.49129	9.71851e-08	4.95154e-06
aldh3b1	3:34205486-34214248	4.69989	13.2128	1.49124	6.52543e-08	3.51094e-06
hk2	5:14987892-15394058	2.90221	8.14221	1.48827	2.7561e-06	9.11173e-05
lin37	15:36288168-36298089	5.09948	14.304	1.488	9.81437e-14	1.86648e-11
gnb1l	5:16924946-16987464	0.69648	1.95253	1.48719	0.00448253	0.0456685
sf3b14	20:35457799-35462548	26.6353	74.6632	1.48706	0	0
sp3a	9:2760757-2780799	5.06864	14.1931	1.48552	0.000374236	0.00603891
magoh	8:21671254-21674817	25.9595	72.6815	1.48533	0	0
dazap2	23:33932229-33952616	33.5469	93.9194	1.48524	7.28306e-14	1.42748e-11
nploc4	12:37683213-37706756	10.03	28.0789	1.48517	2.88658e-15	7.07814e-13
sf1	7:23976923-23988033	28.637	80.1474	1.48478	2.0755e-11	2.53924e-09
nupl2	19:597946-606335	2.78933	7.79581	1.48278	8.8049e-09	5.89969e-07
zgc:174696	4:41512932-41772254	20.4656	57.1099	1.48054	1.42096e-05	0.000375776
hnrnpa0l	14:40345951-40347380	174.172	485.697	1.47954	1.55431e-15	4.10852e-13
pgbd4 (7 of 7)	Zv9_NA95:31435-38727	1.93842	5.40254	1.47876	4.95251e-08	2.74143e-06
rdh10a	24:13155612-13177307	13.5545	37.7518	1.47777	5.79847e-12	7.9555e-10
al840638.1	11:6243583-6258711	2.7411	7.63352	1.47759	1.07265e-06	4.03461e-05
nubp1	3:26039038-26086201	4.78369	13.3205	1.47745	7.71383e-13	1.23473e-10
cmn	12:14224583-14270293	2.38608	6.64384	1.47737	0.000163195	0.00301312
prelid1	14:19964136-19974495	18.9247	52.6848	1.47711	0	0
cdk8	24:22122230-22147292	5.13402	14.262	1.47401	0	0
cu856539.1	10:2526193-2553189	9.67067	26.8644	1.47401	0	0
unc45b	8:11477305-11502770	3.8717	10.7545	1.4739	0	0
aifm2	13:6870691-7161993	11.7517	32.6068	1.4723	5.52838e-10	5.04862e-08
ptgs2a	2:20712496-20719864	3.37079	9.34345	1.47087	9.10383e-15	2.08174e-12
tnip2	1:37223710-37227925	0.607333	1.68198	1.4696	0.000193363	0.00348744
nipa2	6:37681833-37693856	9.40528	26.0081	1.46741	2.40998e-09	1.8541e-07
npm1a	10:22234686-22245334	47.8749	132.364	1.46717	3.33067e-15	8.06414e-13
c11h1orf106 (2 of 2)	11:25650358-25690375	2.26176	6.24514	1.46529	3.87289e-06	0.000122689
esm1	21:8305389-8309579	0.960336	2.64681	1.46264	2.34425e-05	0.000579267
tgm1	23:1753592-1771610	1.52882	4.21002	1.46141	7.38758e-06	0.000214028
timm17a	11:25833720-25840350	28.2802	77.8727	1.46133	1.9984e-15	5.14089e-13
pgbd4 (2 of 7)	25:36157935-36162709	0.825097	2.27122	1.46083	0.00202744	0.0241133
sf3b4	19:8046903-8053390	13.2273	36.3787	1.45957	0	0
si:dkey-9i23.11	1:45361872-45384474	27.8635	76.6248	1.45944	1.35539e-07	6.62451e-06
gcdh	6:9467747-9481750	26.241	72.1323	1.45882	0	0
si:rp71-80o10.4	23:43668549-43674895	0.737063	2.021	1.45521	0.000961459	0.0131755
fcf1	17:49994534-50054983	9.88946	27.1055	1.45462	1.4362e-05	0.000378937
ssb	6:3525301-3540319	13.601	37.2533	1.45366	2.66454e-15	6.58975e-13
cabz01067488.1	6:3446200-3485567	0.842966	2.30815	1.45319	1.35564e-05	0.000360652
zgc:158614	15:24769817-24780222	5.01009	13.701	1.45137	8.65978e-10	7.54934e-08
rel	13:26018899-26043715	3.51184	9.60338	1.45132	1.24974e-09	1.04068e-07
rnd1	23:17971554-17985496	8.72326	23.8449	1.45074	1.77636e-15	4.63171e-13
snrnp27	5:14973667-14984651	18.2351	49.8367	1.45049	0	0
tuba8l4	6:6889517-6892922	246.268	672.674	1.44968	1.42463e-10	1.46334e-08
sf3b2	7:7561473-7605901	20.11	54.9228	1.4495	0	0
cables2 (1 of 2)	23:31136591-31157886	2.8664	7.8161	1.44721	1.19195e-09	1.00124e-07
gtf2b	2:23053264-23066436	11.9364	32.5327	1.44652	9.32587e-15	2.12409e-12
ppig	6:3505359-3520322	5.50054	14.9872	1.44608	8.88178e-15	2.03906e-12
g3bp1	14:26932925-26944786	23.9594	65.2689	1.44581	4.66205e-12	6.55234e-10
gas2l3	4:1545611-1579721	4.64	12.6346	1.44518	4.56506e-11	5.22976e-09
zgc:112964	16:2281074-2297746	2.85349	7.76897	1.445	2.49466e-09	1.90906e-07
snrpa1	7:10071550-10086203	14.5969	39.7148	1.44402	1.9118e-13	3.47526e-11
sf3a2	2:58644256-58656663	27.7411	75.4592	1.44367	0	0
hsf2	20:40507306-40519015	8.72944	23.7337	1.44298	0	0
mfsd2b	20:44715013-44762768	3.03423	8.23182	1.43988	3.70816e-07	1.60661e-05
adipor1a	11:25733515-25748163	15.9174	43.1701	1.43943	3.75655e-12	5.35811e-10
psmd2 (2 of 2)	15:44255141-44269010	28.1049	76.2072	1.4391	0	0
zgc:158564	7:41056745-41071250	9.41375	25.5138	1.43844	6.67022e-13	1.07968e-10
znf837	3:15240521-15272336	4.6271	12.5378	1.43811	3.4853e-07	1.52265e-05
slc43a2a	15:27717635-27757596	16.6039	44.8668	1.43413	1.77636e-15	4.63171e-13
rhpn2	7:39741722-39784773	7.78816	21.0373	1.43359	5.9035e-12	8.06122e-10
trmt1l	20:34368256-34424049	2.19743	5.9346	1.43333	8.02841e-06	0.000230278
rpusd4	11:18483744-18494305	2.95973	7.98343	1.43154	3.0731e-12	4.41606e-10
psmd2	15:44370094-44391067	32.2922	87.0787	1.43114	0	0
slc35d1a	6:34964284-34977635	2.4653	6.64775	1.4311	0.000376395	0.00606527
col11a1	21:12455701-12575706	2.40373	6.47615	1.42986	0.00363836	0.038732
znf574	16:13001564-13051309	3.31642	8.92451	1.42815	4.20481e-11	4.85568e-09
elovl7b	10:46571957-46574692	3.35825	9.02386	1.42604	1.65669e-05	0.000430023
mcoln1	1:46142377-46171377	3.40129	9.13563	1.42542	1.53211e-14	3.3697e-12
dnajb1b	1:56270007-56290060	4.93565	13.2556	1.42529	2.01339e-08	1.21869e-06
ptgfrn (2 of 2)	9:494565-513726	5.37156	14.4144	1.42409	5.89766e-11	6.57344e-09
igbp1	5:38130998-38138595	7.75507	20.8031	1.42359	1.77636e-15	4.63171e-13
smpd5	16:57049607-57073077	4.25415	11.4055	1.42278	1.68891e-05	0.000437598
ddhd2	10:20584364-20605669	2.70994	7.25356	1.42043	1.8047e-08	1.11224e-06
gmds	20:26738615-26852157	9.60081	25.6884	1.41989	1.46283e-10	1.49724e-08
med15	21:17722268-17761760	5.99504	16.0367	1.41953	1.72085e-13	3.16812e-11
sema6d	19:400151-427328	4.9744	13.294	1.41818	4.73932e-12	6.64473e-10
camk1ga	22:1025519-1049848	7.96344	21.2781	1.4179	6.66134e-16	1.86336e-13
lsm7	22:10862660-10866197	24.2427	64.6492	1.41508	0	0
optn	4:7196608-7208461	5.28521	14.0902	1.41466	2.19824e-14	4.72655e-12
psma5	11:37122410-37257105	34.074	90.6949	1.41235	3.93365e-06	0.000124545
larp4a	23:27749556-27788671	11.1828	29.7579	1.41199	5.38978e-07	2.22587e-05
prtgb	25:437259-480922	0.439198	1.16756	1.41055	0.000265555	0.00455698
pcyt2	22:11706581-11725123	10.9881	29.2096	1.4105	8.98188e-08	4.62118e-06
gch1	17:14962975-14990514	5.41988	14.3963	1.40936	3.51836e-08	2.02136e-06
gpr180	6:59393007-59408885	1.65324	4.37545	1.40414	0.00171544	0.0210544
si:ch211-277p15.1	9:19909437-19910012	1.70338	4.50737	1.40389	0.00301739	0.033271
snrpb	6:57428412-57435485	89.8708	237.548	1.4023	0	0
clpp	3:34214800-34222074	12.5328	33.1267	1.40228	8.88178e-16	2.42561e-13
yrdc	16:5171228-5179096	3.3294	8.79986	1.40222	1.18816e-12	1.87067e-10
nip7	18:4479876-4486355	9.88703	26.1253	1.40184	6.17957e-08	3.35936e-06
cldnb	21:25145794-25146897	33.4756	88.2621	1.39869	0	0
si:dkey-245p14.6	1:18304646-18341154	6.22157	16.3927	1.39771	2.8462e-06	9.35594e-05
dclre1a	12:32097815-32112687	1.35946	3.58158	1.39757	2.58695e-06	8.64177e-05
mitfa	6:43321686-43364634	0.780785	2.0563	1.39706	0.00427509	0.0440212
tmcc3	4:24559320-24899462	10.1009	26.5621	1.39489	3.84331e-06	0.000121819
lin52	17:31726734-31754367	4.09442	10.7666	1.39482	0.00331605	0.0359249
rcc1	16:36602961-36612351	4.62125	12.1453	1.39404	1.55431e-15	4.10852e-13
xab2	3:53955055-53989648	6.72962	17.6747	1.39309	0	0
eri1	21:18735633-18743896	3.27434	8.59482	1.39226	2.12119e-12	3.16662e-10
si:ch211-114n24.6	6:6906268-6910845	62.2005	163.108	1.39083	0	0
hsd17b12a	25:31185670-31220191	10.3622	27.1568	1.38999	8.57092e-14	1.65735e-11
zff9	23:4753645-4759826	93.2998	244.446	1.38957	7.34302e-13	1.18525e-10
ptbp1a	2:26436470-26448750	11.8546	31.036	1.38849	1.33227e-15	3.55419e-13
ddx5	3:25371127-25376670	77.8051	203.545	1.38741	2.02505e-13	3.64321e-11
khdrbs1a	13:45629553-45642120	203.001	531.056	1.38737	1.04151e-10	1.08922e-08
cyp17a1	13:28824785-28834567	0.862501	2.25611	1.38724	1.96383e-05	0.000498299
c24h7orf50	24:39203257-39211648	2.4194	6.32595	1.38663	5.13559e-05	0.00114392
mapk14a	8:24680409-24713662	11.3572	29.6799	1.38588	5.58664e-12	7.72002e-10
arrdc3b	10:45263619-45273587	12.0817	31.5497	1.3848	0	0
utp3	11:27303939-27309134	3.72691	9.72902	1.38431	1.02141e-13	1.9361e-11
dok6	24:14841328-15015878	1.10319	2.87957	1.38417	0.000969912	0.013263
timm44	22:3832860-3848918	2.56447	6.69085	1.38353	2.09388e-12	3.13397e-10
hmgb3b	21:33085575-33095593	23.3827	60.9894	1.38312	0	0
bag3	13:25695894-25723016	2.98088	7.76764	1.38174	4.9342e-05	0.00110763
arih2	8:26887405-26910387	19.0323	49.5839	1.38142	2.66454e-15	6.58975e-13
zgc:91849	9:27502-39645	0.841758	2.19229	1.38096	8.76484e-05	0.00178279
tomm40l	19:11453207-11463811	9.70011	25.2537	1.38042	0	0
cu611050.1	18:5109403-5124163	0.585129	1.52309	1.38018	0.000315733	0.00525985
zgc:73075	19:10961962-10975307	39.1642	101.926	1.37991	5.19326e-10	4.77283e-08
psmd12	6:23209879-23218567	22.5314	58.6143	1.37932	2.22045e-15	5.61189e-13
bxdc2	21:231513-249424	13.1435	34.1898	1.37922	4.55758e-11	5.22976e-09
gnl3l	11:26419332-26436050	8.06981	20.9801	1.37842	0	0
ankk1	15:20975582-20988479	1.46587	3.80469	1.37602	1.69779e-05	0.000439502
cwc22	9:44625557-44717436	6.13491	15.9204	1.37576	0	0
slc7a3 (1 of 2)	14:31747646-31766822	2.21525	5.74193	1.37407	0.00304016	0.0334836
znf593	17:24512934-24514973	13.7272	35.5635	1.37336	2.97751e-08	1.73134e-06
eif4bb	6:38995687-39011565	29.72	76.9883	1.37321	6.31561e-05	0.00135542
tma16	1:18500380-18506006	4.48216	11.6103	1.37314	5.12274e-06	0.000156518
slc35c1	7:74840858-74858943	5.64135	14.6084	1.37269	3.40008e-06	0.000109517
ubb,ubb	5:43682725-43714918	183.921	475.838	1.37138	8.83906e-08	4.56809e-06
trmu	4:27649076-27663973	1.74272	4.5077	1.37105	3.06269e-07	1.35133e-05
u2af2b	19:10921537-10946926	30.7528	79.4422	1.36919	6.98448e-11	7.57954e-09
ccdc47	3:31843234-31852690	18.2143	47.0515	1.36917	0	0
ccdc59	4:10099626-10142396	2.80153	7.23605	1.36899	2.16857e-05	0.000542839
cabz01041812.1	24:30741885-30760340	4.09912	10.5833	1.3684	7.50289e-13	1.20767e-10
cerkl	9:45160247-45355642	1.01324	2.61355	1.36704	0.00285083	0.0317872
cebpz	20:3328988-3348919	7.89067	20.3376	1.36593	2.49846e-07	1.12742e-05
slc45a4	16:33211846-33236091	5.75242	14.8251	1.36581	7.54674e-10	6.72138e-08
eif1axb	24:24772174-24776481	60.9919	157.123	1.3652	3.15303e-14	6.58299e-12
snrpd3l	21:11529169-11532677	23.2413	59.7896	1.36321	0	0
slc25a25a	8:2770309-2791394	3.23191	8.30534	1.36165	1.82783e-08	1.12409e-06
si:dkeyp-100h4.1	4:50141424-50270142	48.5812	124.822	1.3614	6.06111e-07	2.46656e-05
sertad2a	1:55652128-55658073	2.28115	5.85156	1.35906	1.5358e-05	0.000401904
nbeal2	16:18403054-18571096	0.847201	2.17302	1.35892	2.72139e-08	1.59529e-06
chchd10	21:13907623-13911694	34.8164	89.218	1.35757	2.22045e-16	6.46217e-14
nsun5	10:36176365-36187729	3.37314	8.64334	1.3575	1.20983e-06	4.49487e-05
utp11l	16:35959381-35964239	4.07327	10.4323	1.35679	4.70423e-10	4.35815e-08
ppp1r14bb	7:60835144-60872376	7.71422	19.7493	1.35621	2.55351e-14	5.38988e-12
fam219a (1 of 2)	21:11290460-11324832	4.19002	10.7234	1.35574	7.12614e-06	0.000206922
otpa	21:7521162-7526406	13.1171	33.5679	1.35563	3.9746e-14	8.03622e-12
hcls1	4:21233527-21247403	5.74996	14.7014	1.35433	3.68845e-10	3.49004e-08
arr3a	10:27435705-27446890	54.0581	138.208	1.35426	0	0
rbm26	6:4243780-4275557	4.91148	12.5469	1.35311	2.1477e-11	2.60546e-09
gen1	2:16270209-16279055	3.55896	9.08279	1.35168	7.65253e-10	6.78415e-08
smyd4	10:37272600-37284603	1.41316	3.60573	1.35136	9.85137e-05	0.00196592
cr753886.1	24:10834708-10841575	2.56035	6.53121	1.35101	7.01493e-05	0.00148286
aldh1l2	4:8099537-8120167	3.81352	9.72632	1.35077	2.66232e-10	2.60023e-08
eif1b	19:6042208-6045813	187.041	476.943	1.35047	3.86358e-14	7.86695e-12
acsl4a	14:29459068-29484093	7.40768	18.8736	1.34927	2.22045e-16	6.46217e-14
rlim	14:11488489-11501998	7.68655	19.5785	1.34887	8.85536e-11	9.38017e-09
ebna1bp2	2:13526921-13550157	13.4732	34.3164	1.34881	2.22045e-16	6.46217e-14
mdm2	4:22061280-22071816	9.55925	24.3445	1.34863	6.9992e-06	0.000204444
mtmr1b	21:33053871-33084023	1.55067	3.94378	1.34669	0.00182533	0.0221624
sp9	9:2590374-2592972	4.91392	12.4837	1.3451	6.55668e-09	4.54113e-07
ccrn4la	14:48963051-48975762	2.87725	7.30298	1.34379	4.30151e-06	0.000134932
cnn2	2:23309713-23315897	23.5125	59.6688	1.34355	2.62435e-12	3.8382e-10
dnttip2	8:15794824-15803260	5.34028	13.5499	1.3433	5.62195e-12	7.73172e-10
nr1d4b	11:1908124-1932556	5.65382	14.3427	1.34302	0	0
c21h5orf65	21:28829528-28834388	0.942091	2.38779	1.34174	1.45006e-06	5.22566e-05
polr2b	14:53558743-53597284	13.9417	35.3296	1.34147	2.27509e-05	0.000566061
rer1	8:51202628-51219867	16.2568	41.1366	1.33938	2.92455e-12	4.24494e-10
phb	3:15341404-15351593	47.2183	119.449	1.33897	0	0
fxc1	10:25193411-25197184	3.8327	9.69324	1.33862	5.42646e-07	2.23697e-05
zgc:91787	8:22896914-22898471	3.27361	8.27754	1.33832	7.89437e-11	8.47124e-09
ilf3b	3:368546-404698	35.3444	89.3626	1.33819	2.94475e-10	2.83759e-08
hsd17b12b	7:51684411-51729865	9.55219	24.1431	1.33771	1.15463e-14	2.57886e-12
tfdp1b	1:101931-116399	7.58215	19.1565	1.33715	2.69297e-09	2.03994e-07
sesn2	19:45226142-45242485	1.68671	4.2594	1.33644	0.000140276	0.00264535
zgc:85843	Zv9_scaffold3557:7492-26680	2.75295	6.94158	1.33429	1.16678e-06	4.36023e-05
cdt1	7:56486304-56911722	1.97575	4.98177	1.33426	0.00478759	0.0481887
hephl1	15:2410837-2462716	1.7442	4.39743	1.33409	0.000770586	0.0110157
atp13a	3:53537765-53590050	6.30498	15.8955	1.33406	0	0
rd3	20:13884196-13915683	5.70802	14.3846	1.33346	8.38989e-09	5.65534e-07
thumpd1	1:59984244-60060115	6.3717	16.0442	1.3323	0.00250068	0.0285911
ensdarg00000016089	12:36435214-36448391	4.98276	12.5331	1.33073	1.72299e-10	1.74185e-08
cwc25	2:5351813-5366158	6.59982	16.5957	1.33031	3.9926e-10	3.73489e-08
btr02	3:47625347-47637219	2.50657	6.30114	1.3299	5.81111e-09	4.10367e-07
napg	2:54956217-55012369	10.8793	27.3464	1.32977	4.65279e-11	5.30916e-09
c12h10orf71 (2 of 2)	12:2644407-2655773	1.4784	3.71504	1.32934	2.60704e-09	1.98452e-07
zbtb2a	17:7626293-7632424	0.52118	1.30911	1.32874	0.00328842	0.0357127
impdh2	8:26912480-26932083	10.8909	27.3471	1.32826	9.31166e-12	1.22786e-09
trim16	12:47709702-47754444	3.46049	8.68666	1.32783	8.88178e-14	1.70601e-11
stk10	21:42299233-42504376	5.06634	12.7166	1.3277	5.31342e-09	3.79406e-07
zgc:136336	2:52953880-53084482	5.23645	13.1403	1.32734	0.000807009	0.0114202
ddx19	11:3585466-3597690	9.39312	23.5586	1.32658	0	0
noxa1	5:30769195-30791101	0.949179	2.37953	1.32592	0.000472786	0.00734537
cr759816.1	7:9405671-9406619	0.775586	1.9443	1.32589	0.00381128	0.0402458
xrn2	20:48985938-49073946	14.0698	35.2635	1.32558	1.54652e-09	1.24988e-07
nr1d2a	16:53610093-53637069	28.3144	70.9574	1.32542	3.63082e-10	3.44651e-08
traf6	7:50176535-50195779	3.972	9.9482	1.32457	5.60744e-08	3.06569e-06
si:dkeyp-100h4.1	4:50141424-50270142	81.5742	204.164	1.32354	7.95247e-05	0.00164603
mapkbp1	17:9912463-10007920	4.14697	10.3739	1.32282	1.02922e-06	3.88905e-05
nop58	6:8031309-8062541	22.1912	55.5067	1.32267	8.01405e-10	7.03966e-08
tmem51b	11:26765658-26786795	3.26648	8.16912	1.32244	5.80241e-06	0.000174145
snrpe	11:38886327-38891977	34.2941	85.7574	1.3223	2.22045e-16	6.46217e-14
smad1	1:35605158-35637057	8.98363	22.4647	1.32229	0	0
manf	22:35034560-35040698	7.73882	19.3231	1.32014	9.67942e-09	6.39641e-07
tulp1 (2 of 2)	23:5513079-5543255	4.907	12.2505	1.31993	4.31054e-05	0.000985677
gngt2a	3:23383712-23387382	23.816	59.4001	1.31853	2.01172e-13	3.64321e-11
cyp1a	18:4974675-4985566	12.0341	29.9646	1.31613	0	0
pmepa1	6:59734615-59768609	3.45325	8.59588	1.31569	0.000948404	0.0130276
bmpr1ba	5:8817824-8842843	3.00367	7.47672	1.31568	7.42814e-09	5.0836e-07
dnajc2	4:1620083-1645156	4.10346	10.2097	1.31502	2.4554e-05	0.000602597
cep89	7:39787298-39892404	2.48598	6.1797	1.31372	0.00123473	0.0161742
psmd5	21:5607418-5632416	6.46605	16.0669	1.31314	1.62222e-09	1.29989e-07
cabz01059095.1	20:48765178-48777449	1.68286	4.17952	1.31242	3.5796e-05	0.000840208
ap1s3b	2:47709966-47743534	6.77443	16.8231	1.31227	5.1088e-12	7.11086e-10
thop1	10:15437130-15476199	1.81642	4.51002	1.31203	2.55321e-05	0.000623152
elf3	22:636661-640308	5.97704	14.8276	1.31078	6.31017e-11	6.92605e-09
lmbr1	7:42036917-42107062	4.5671	11.3226	1.30986	4.0863e-06	0.000128898
rpl7l1	20:36699690-36703841	18.9888	47.0518	1.3091	8.88178e-16	2.42561e-13
nomo	6:16656548-16702894	10.7325	26.5621	1.30738	0	0
plekhn1	23:23526230-23546867	2.02763	5.01813	1.30736	1.90489e-06	6.63078e-05
zak	9:2894784-2943523	0.870455	2.15401	1.30719	4.67615e-08	2.60598e-06
epha2	6:45811778-45842930	2.69165	6.66067	1.30718	0.000864079	0.0120966
glra4a	14:40498524-40571180	2.32807	5.7583	1.30651	0.000427145	0.00673981
zgc:173594	3:32276513-32278057	5.82255	14.3888	1.30522	3.17312e-10	3.03734e-08
nfil3-2	3:13873220-13884425	5.5004	13.5873	1.30466	4.73419e-09	3.40154e-07
zgc:110045	13:16265551-16307097	9.03	22.2978	1.3041	1.27493e-08	8.20856e-07
nrf1	4:14146776-14169064	10.6098	26.1976	1.30403	6.21725e-15	1.46829e-12
psmd7	Zv9_scaffold3511:27577-34396	28.5072	70.3678	1.30359	0	0
ensdarg00000070413	19:35645546-35670600	2.39684	5.91587	1.30346	0.00081023	0.0114602
samd7	2:36947746-36963370	2.33818	5.76949	1.30306	5.60324e-06	0.000168871
psmc6	20:9864707-10160985	27.505	67.8461	1.30257	3.71276e-09	2.73586e-07
pde6h	6:269175-297339	63.213	155.924	1.30255	1.60104e-07	7.66901e-06
phf20b	23:15103843-15147872	6.9465	17.1319	1.30233	3.10137e-07	1.36631e-05
spag1	19:12607660-12640568	6.4499	15.9072	1.30233	2.22045e-15	5.61189e-13
dis3l2	2:5483497-5527479	4.71861	11.6362	1.30219	2.72716e-06	9.02641e-05
s100u	19:8171995-8257428	10.6915	26.362	1.30199	0.000253131	0.00437842
sep15	2:23182114-23238279	36.1953	89.2363	1.30183	3.87974e-11	4.50738e-09
prrc1	10:16194052-16215265	6.10378	15.0469	1.30169	1.81721e-12	2.77024e-10
rbm27	9:56323414-56370164	4.29346	10.5815	1.30133	1.21467e-10	1.26116e-08
igsf21b	23:21932372-21956058	6.41526	15.8082	1.3011	7.77369e-11	8.3573e-09
fam54b	17:24546358-24555692	8.73046	21.4866	1.2993	3.63647e-10	3.44651e-08
ptrh2	10:28988529-28991098	3.42803	8.43613	1.2992	1.61993e-06	5.7657e-05
ano8 (2 of 2)	2:23513105-23546681	1.2137	2.98503	1.29834	0.00304462	0.0335147
dtymk	6:26799054-26817072	4.79337	11.7836	1.29767	7.21414e-05	0.00151695
gtf2a2	7:30688007-30692592	7.40377	18.1789	1.29593	1.11223e-10	1.16107e-08
psme4a	13:36091662-36146039	1.17222	2.8776	1.29563	2.47846e-12	3.66202e-10
txnl1	21:1107701-1118851	24.9713	61.2583	1.29464	0	0
dre-mir-133b,dre-mir-206-1	20:19615421-19617598	2.11998	5.1931	1.29255	0.000238276	0.00415947
hnrnpa0	14:40341988-40344962	121.347	297.221	1.2924	2.62605e-11	3.14122e-09
tbl2 (1 of 2),tbl2	10:34198946-34371342	6.89095	16.8776	1.29234	1.06034e-05	0.000292349
ino80db	6:13142849-13164827	3.30664	8.09486	1.29164	1.48736e-09	1.21056e-07
cept1a	8:13467788-13488526	0.800885	1.95998	1.29117	5.61959e-07	2.30643e-05
hnrnpl2	15:5678025-5693226	37.4788	91.5745	1.28887	3.18945e-12	4.57186e-10
tnnt2c	4:11095891-11104869	3.65629	8.93148	1.28852	2.06681e-05	0.000520988
nup62cl	14:10823539-10854840	13.2268	32.2982	1.28799	1.04581e-11	1.36652e-09
trmt1	11:32061075-32101160	2.21928	5.41775	1.2876	0.0015417	0.0193128
tmx1	13:37324991-37335182	4.90597	11.9713	1.28697	6.668e-13	1.07968e-10
eif2s2	6:49947446-49963592	66.9979	163.462	1.28677	4.44089e-16	1.26684e-13
arhgap36	7:52819603-52916882	2.44999	5.97466	1.28608	4.02367e-05	0.000929672
tmem106ba	15:31880107-31984003	16.8381	41.0412	1.28534	4.28456e-05	0.000980903
zgc:161979	16:48978542-48981385	112.846	274.976	1.28495	2.22045e-16	6.46217e-14
plod2	24:5317395-5395266	3.76049	9.15559	1.28373	8.24032e-07	3.21272e-05
rrs1	24:24445466-24447595	5.96488	14.5155	1.28303	2.90878e-14	6.09512e-12
tmem183a	11:23196682-23205273	6.30588	15.3435	1.28286	1.13273e-09	9.59658e-08
klf11b	17:32571698-32575805	8.21978	19.9996	1.2828	5.54135e-12	7.67583e-10
psmd11b	12:29897997-29911272	9.41361	22.8943	1.28217	2.22045e-16	6.46217e-14
psme4 (4 of 4)	13:35857263-36077542	1.16698	2.83744	1.28181	1.55372e-05	0.000405719
c18h15orf39	18:18712194-18722831	2.12634	5.16784	1.28119	1.57746e-08	9.85898e-07
si:ch211-11k18.4	3:26851286-26859999	6.76185	16.4282	1.28069	1.4776e-06	5.31163e-05
kcnh6	3:31865845-31921153	0.968957	2.35353	1.28032	5.67677e-06	0.000170819
fam98c	5:64852510-64860068	3.26308	7.92448	1.28008	2.03015e-05	0.000513319
frg1	1:15417018-15430859	10.1171	24.5569	1.27933	2.21198e-08	1.32361e-06
myo19 (1 of 2)	5:3985484-3994404	1.85877	4.50748	1.27797	0.00352347	0.0376581
dcaf13	16:47488353-47508939	10.2532	24.8579	1.27763	4.44089e-14	8.91644e-12
rpp14	22:10255247-10275596	5.52483	13.3905	1.2772	3.60043e-05	0.000844065
trmt6	20:45955650-45974850	2.58426	6.25961	1.27632	1.88015e-05	0.000480238
tomm34	6:52177500-52185615	4.18982	10.1409	1.27523	1.49009e-05	0.000391542
srrm2	3:32768324-32787254	7.80663	18.8896	1.27482	4.614e-10	4.28834e-08
psmd11a	3:34889243-34902194	12.3853	29.9678	1.27479	2.71209e-10	2.64435e-08
tsfm	6:39828402-39834295	5.54499	13.407	1.27373	6.34497e-06	0.000188077
arhgef9a	5:23722947-23784381	4.82065	11.6531	1.27342	0.000120315	0.00232653
nsrp1	21:39191162-39249573	3.54884	8.57334	1.27251	0.00292179	0.0323966
srsf3b	22:588433-598194	73.92	178.546	1.27226	1.97399e-10	1.98169e-08
fstb	10:9058509-9067308	5.96417	14.3987	1.27155	1.92377e-08	1.17059e-06
fam101b	15:24449550-24453346	2.80465	6.7692	1.27116	0.000137166	0.00259405
uchl5	22:23574563-23582944	13.9364	33.6273	1.27078	4.13003e-14	8.32129e-12
si:dkey-17e16.17	21:25068338-25075182	2.81507	6.79228	1.27072	8.91115e-08	4.59299e-06
hmgb1b	15:30810619-30814138	91.2547	220.173	1.27067	1.9984e-15	5.14089e-13
lrrc47 (2 of 2)	8:23208456-23215715	1.90492	4.59399	1.27002	0.000182612	0.00331951
scamp2	25:2981537-3001076	13.6361	32.8768	1.26964	3.26027e-09	2.421e-07
cry2b	22:745592-789091	4.28656	10.3272	1.26856	8.00098e-05	0.0016531
pdcd2	13:24604021-24607695	2.35611	5.67564	1.26838	1.53935e-06	5.4993e-05
nop56	21:10382619-10405532	47.5649	114.554	1.26806	4.01994e-11	4.65151e-09
adamts9	11:19578259-19639293	1.27421	3.06634	1.26692	9.67945e-07	3.69001e-05
lsm12 (1 of 2)	3:23275338-23285674	6.15774	14.8176	1.26684	1.90514e-13	3.47411e-11
pgd	23:29624332-29637397	17.0773	41.0927	1.2668	2.22045e-16	6.46217e-14
snrnp40	19:44607302-44619290	7.62881	18.3563	1.26675	1.85185e-13	3.38765e-11
zgc:165555	7:7281402-7281714	4.31441	10.3795	1.2665	0.000903116	0.0125431
fhl3 (2 of 2)	19:4885106-4914004	2.46607	5.9313	1.26614	0.00211341	0.0249709
zgc:174696	4:41512932-41772254	20.7246	49.8386	1.26592	0.00193533	0.0232336
cabz01078634.1	Zv9_scaffold3487:211203-220965	1.27979	3.07718	1.2657	1.67375e-08	1.03596e-06
dcaf5	13:36810577-36840825	4.19123	10.0687	1.26443	1.42435e-09	1.17085e-07
mki67ip	9:39210878-39214523	10.7838	25.8983	1.26399	2.72837e-11	3.25507e-09
ptp4a3 (2 of 2)	16:33757265-33810051	24.8401	59.6427	1.26368	1.09883e-08	7.20354e-07
pgm2l1	15:4974616-5007591	1.78	4.27336	1.2635	0.00130486	0.016878
nle1	10:23329941-23399550	4.32356	10.3797	1.26347	4.44758e-06	0.000138759
si:dkey-260j18.2	15:13555481-13567430	5.91455	14.1947	1.26301	2.30926e-14	4.92848e-12
heatr6	21:37705352-37755452	1.56304	3.74724	1.26147	3.06934e-05	0.000732979
aatf	5:57687049-57715478	4.25258	10.1831	1.25977	0.000252571	0.00437193
id3	17:27113088-27114986	18.2077	43.5883	1.2594	2.22045e-15	5.61189e-13
klf11a	20:29527972-29531773	9.58574	22.9345	1.25856	3.55271e-15	8.56576e-13
nfatc3b	25:37255283-37284560	2.32039	5.55086	1.25834	5.21983e-05	0.00115955
abcc1	3:36446999-36477480	3.05158	7.29955	1.25825	0.000953023	0.0130822
prkcd (1 of 2)	11:18765416-18804879	5.34007	12.773	1.25817	2.66454e-15	6.58975e-13
bx088691.2	7:51076363-51094159	4.07836	9.74355	1.25646	3.60378e-13	6.18049e-11
eif2c3b	19:11283365-11308559	1.21811	2.90678	1.25478	3.26995e-06	0.000105621
eif5a2	2:25987362-25993514	91.7069	218.834	1.25474	4.03691e-10	3.77023e-08
zgc:158706	21:9672502-9675872	2.77776	6.62604	1.25423	1.94781e-10	1.95882e-08
eif4e1c	13:18360382-18373700	14.8688	35.4512	1.25355	3.68546e-08	2.10476e-06
dpf2l	14:25267555-25303686	8.80686	20.9933	1.25323	0.00228286	0.0266237
phactr4a	19:14574557-14661489	6.40675	15.2639	1.25246	1.61596e-07	7.72122e-06
timm44 (1 of 2)	22:4099827-4115913	2.98683	7.10979	1.25119	6.58984e-11	7.17832e-09
ppie	17:27180441-27241751	9.45905	22.5126	1.25097	0.00152735	0.0191581
tmem123	18:35612403-35620973	1.21178	2.8823	1.25009	0.00271356	0.0305224
zcchc17	19:44599862-44607251	5.72123	13.6056	1.2498	6.62714e-07	2.66492e-05
wdr12	6:8080422-8096175	6.36007	15.1205	1.24939	8.08242e-14	1.57345e-11
col9a1	13:39679171-39719819	8.62273	20.4852	1.24837	1.09601e-11	1.42888e-09
zgc:86607	5:25245262-25252381	21.579	51.252	1.24798	8.88178e-16	2.42561e-13
slc30a7	22:16243881-16369849	11.2843	26.7966	1.24774	2.06847e-09	1.61728e-07
wdr75	9:42193155-42280078	6.16769	14.6422	1.24733	1.20835e-09	1.01206e-07
hmgb2a	1:38552056-38581153	173.252	410.649	1.24503	2.01105e-09	1.57452e-07
stambpl1	12:18185331-18219184	2.78571	6.60229	1.24492	4.44042e-05	0.00101074
ugdh	1:22057625-22068847	17.8611	42.3297	1.24485	1.29663e-11	1.66038e-09
mettl14	1:18807187-18811849	2.54948	6.04198	1.24482	2.98609e-09	2.2405e-07
guca1a	22:2262966-2319111	3.97893	9.42935	1.24478	0.00412418	0.0427739
sap18	9:22300028-22307222	32.7977	77.7161	1.24462	1.84297e-14	3.99246e-12
fdx1l	6:84304-87847	9.95238	23.5552	1.24293	9.95559e-12	1.30679e-09
ehd1a	14:48374809-48405920	11.0909	26.2431	1.24257	4.44089e-16	1.26684e-13
si:ch211-214j24.14	4:5122742-5127222	7.99679	18.9215	1.24254	7.98717e-11	8.55488e-09
nfil3-5	6:9597227-9818634	8.20612	19.4158	1.24246	1.15017e-11	1.49273e-09
rbm22	21:32278836-32296804	5.31103	12.5583	1.24158	8.72902e-12	1.15899e-09
hm13	23:496638-509600	16.4376	38.8669	1.24154	1.13243e-14	2.53911e-12
phlda2	25:24248136-24249419	9.12444	21.5548	1.2402	8.99325e-12	1.18859e-09
lrrc8da	2:23045571-23050551	1.5041	3.5523	1.23985	5.22912e-05	0.00116027
dhrs13 (3 of 5)	10:38118057-38126716	10.1463	23.9616	1.23976	1.43996e-12	2.2426e-10
rab43	11:461200-473071	4.57682	10.8085	1.23975	3.01092e-13	5.22595e-11
si:dkey-254e13.13	4:56434568-56566754	9.51665	22.4735	1.2397	0.0030929	0.0339735
eif4g2a	7:67327489-67347861	18.1568	42.8743	1.2396	1.11022e-15	3.00354e-13
psmc2	4:13992296-13997752	32.1789	75.9801	1.23951	8.88178e-16	2.42561e-13
sgk1	23:31878817-32194338	14.7031	34.711	1.23928	0.000425904	0.00672561
grpel1	7:41108387-41144266	10.642	25.1069	1.23832	3.55367e-11	4.14528e-09
wu:fb39e10	25:20047699-20064196	3.30783	7.8033	1.2382	1.13056e-05	0.000308902
rnf6	24:22109687-22119703	4.84978	11.4303	1.23688	3.04256e-09	2.27694e-07
faf2	14:47698402-47719653	10.5738	24.9175	1.23666	4.0834e-13	6.86011e-11
zgc:112970	Zv9_scaffold3536:78039-237066	1.00016	2.35689	1.23666	0.000456809	0.00713365
tuba8l	8:29198440-29202948	137.656	324.291	1.23622	5.09459e-12	7.10825e-10
zgc:158296	23:18773904-18780193	6.014	14.166	1.23603	2.26305e-10	2.24451e-08
ankhb	2:31675428-31728657	7.86349	18.5089	1.23498	1.16729e-12	1.84284e-10
si:dkeyp-113d7.1	19:5940189-5944533	18.2256	42.8824	1.23442	1.27769e-11	1.63977e-09
fstl3	22:19108958-19117476	16.364	38.4983	1.23427	1.61453e-07	7.7208e-06
eif4g1 (3 of 3)	2:16534312-16574986	25.6767	60.4051	1.23421	4.57066e-06	0.000141678
atg4a	21:41891289-41913827	3.79435	8.91963	1.23313	4.66046e-06	0.00014392
slc39a14	5:18066662-18203344	2.50379	5.88541	1.23303	0.000579002	0.00869078
pa2g4b	23:25579229-25588815	41.348	97.1827	1.23288	3.33067e-15	8.06414e-13
nfyc	19:43607600-43628702	27.9295	65.6361	1.2327	3.03259e-05	0.000725405
stk16	1:4311592-4323415	5.94941	13.975	1.23203	5.99828e-09	4.21118e-07
slc29a2 (1 of 3)	7:73964287-73972521	5.18827	12.183	1.23154	3.605e-05	0.000844774
relt	18:2109406-2174758	3.05527	7.16489	1.22964	5.19122e-07	2.15208e-05
cry-dash	24:20802473-20816926	4.78181	11.2129	1.22953	1.39183e-07	6.77389e-06
grwd1	16:15606448-15622320	7.72989	18.1172	1.22884	6.38689e-11	6.99467e-09
si:dkey-251i10.2	5:70445018-70468096	14.0756	32.9801	1.2284	3.09095e-08	1.79368e-06
ddx39b	19:27820191-27843347	11.1915	26.2213	1.22834	2.71746e-09	2.055e-07
c23h1orf144	23:24789256-24796176	8.74838	20.4856	1.22753	2.38052e-10	2.35292e-08
abce1	23:43864136-43886382	32.4628	76.008	1.22736	3.77476e-15	9.06319e-13
ensdarg00000041504	15:2676328-2676976	2.25302	5.27399	1.22704	0.00046245	0.00720806
acat2	20:30948502-30957054	8.03434	18.8061	1.22695	2.36207e-09	1.82456e-07
glrx5	20:10671100-10675037	19.4814	45.5961	1.22681	3.30846e-14	6.8578e-12
ppapdc1b	10:20608631-20618267	9.51301	22.2571	1.22629	2.0105e-07	9.32045e-06
dym	21:3611921-3865025	3.62783	8.48563	1.22591	7.54455e-07	2.97691e-05
rbp4l	21:19167017-19169971	77.4933	181.008	1.22391	8.88178e-15	2.03906e-12
tmcc1 (1 of 2)	8:56135011-56150926	1.62508	3.79508	1.22362	5.39487e-06	0.000163103
ppp2r3a	2:25393830-25441840	15.5121	36.2219	1.22347	1.59458e-08	9.94438e-07
zgc:136360	16:19316188-19319811	5.47284	12.7726	1.22269	1.60989e-09	1.29565e-07
pou2f2a	19:6835968-6926145	2.98966	6.97725	1.22268	8.23241e-11	8.76866e-09
ensdarg00000094860	19:45031341-45036958	0.794042	1.85275	1.22238	0.00435462	0.0446315
plk2b	8:17598091-17605595	4.98973	11.6382	1.22183	4.03233e-13	6.79412e-11
myo19 (2 of 2)	5:3960424-3983160	1.89252	4.41356	1.22164	1.00996e-06	3.83103e-05
ilf2	19:39050548-39057468	50.7188	118.276	1.22156	2.66454e-15	6.58975e-13
prmt5	2:38045044-38065775	8.01425	18.6755	1.22051	1.73195e-14	3.78037e-12
pold2,sf3a1	8:37666947-37691671	24.8326	57.8553	1.22021	3.92711e-10	3.69161e-08
si:ch1073-155h21.2	20:129779-134087	4.54875	10.5921	1.21945	6.31751e-06	0.000187456
med12	14:24569062-24589114	12.4558	29.0024	1.21936	5.64426e-11	6.32772e-09
ccnl1 (2 of 2)	18:39852412-39866799	23.1836	53.9678	1.21899	2.00213e-08	1.21315e-06
foxq1a	2:902564-903497	4.3145	10.042	1.21878	1.44312e-08	9.1383e-07
mdp1	23:41030005-41040760	2.25461	5.24661	1.21851	0.00010217	0.00202526
srfbp1	19:29778945-29818514	2.74505	6.38705	1.21832	4.6309e-06	0.000143227
tm2d3	18:329392-335263	15.2899	35.5738	1.21824	1.26787e-13	2.3644e-11
sec63	20:32540597-32560802	10.2646	23.8656	1.21726	6.31582e-10	5.72237e-08
ept1	23:31238785-31264091	6.34811	14.7592	1.21722	1.69999e-06	6.01352e-05
gtf2e1	9:28725179-28753631	4.73991	11.0179	1.21692	1.14835e-05	0.000313019
mrpl13	16:17347531-17392532	15.0603	35.0028	1.21672	5.83222e-12	7.9828e-10
dhrs13 (1 of 5)	10:38129319-38141522	5.22855	12.1512	1.21662	6.60285e-07	2.65845e-05
ppp4cb	12:4644863-4658855	14.7626	34.3022	1.21635	1.81521e-12	2.77024e-10
slc37a1	9:19985517-20021106	3.06451	7.11646	1.2155	2.02233e-08	1.22282e-06
otpb	5:53469466-53472796	6.07332	14.102	1.21535	1.87582e-08	1.14992e-06
sp8b	16:21489001-21497117	5.16361	11.9828	1.21451	2.31273e-05	0.000572953
nup35	9:12535484-12546212	4.47141	10.3762	1.21447	1.88467e-06	6.57399e-05
tox	2:21779400-21901887	20.229	46.9058	1.21334	1.94413e-11	2.38867e-09
tomm22	12:20444819-20450053	20.1802	46.7836	1.21306	1.39888e-14	3.10035e-12
slc39a6	2:42256885-42275126	7.81672	18.1174	1.21274	6.43604e-08	3.46932e-06
cdk13	24:997460-1023107	7.44187	17.2456	1.21249	6.33818e-05	0.00135976
ccnh	5:49645426-49758350	3.53655	8.1948	1.21236	0.00474132	0.0477981
snrpb2	1:52195994-52204343	8.89187	20.6027	1.21227	2.59841e-10	2.55078e-08
si:dkeyp-87e3.1	8:40104708-40235578	8.59401	19.9121	1.21224	8.77275e-09	5.88499e-07
psmd6	11:19922640-19931892	36.3409	84.1323	1.21107	2.22045e-15	5.61189e-13
steap3	9:876958-886197	0.687809	1.59099	1.20985	0.00472254	0.0476504
dusp4	21:18940452-18948478	2.93961	6.79879	1.20965	1.70305e-05	0.000440469
psmb5	2:38076029-38095333	46.4122	107.284	1.20886	2.88658e-15	7.07814e-13
stx11b.2	20:26565039-26566778	0.811621	1.87535	1.20828	0.00286395	0.0318964
tnnt3a	25:32248469-32261871	96.4048	222.714	1.20801	8.30891e-13	1.3263e-10
nt5c1bb	20:9455841-9478934	5.25676	12.1397	1.20748	4.91192e-06	0.000150556
fkbp10	12:15011329-15075081	6.11645	14.1249	1.20747	7.72732e-06	0.000222862
rc3h2	10:9686064-9751963	3.95728	9.13672	1.20717	7.40743e-09	5.07545e-07
hoxd9a	9:1954803-1956526	3.81395	8.80497	1.20703	6.04203e-09	4.23559e-07
si:ch73-347c12.3	4:60266971-60301613	4.55247	10.5075	1.20669	3.77994e-05	0.000879686
mapre3b	4:489876-667843	19.7237	45.4961	1.20581	0.00403271	0.0420218
slc1a7a	2:5590889-5642336	1.63042	3.76043	1.20565	1.13569e-07	5.68155e-06
arf1l	24:37870062-37896283	57.4386	132.413	1.20495	1.74083e-13	3.1947e-11
seh1l	19:13028708-13054114	11.7304	27.0417	1.20493	4.79964e-09	3.44426e-07
dnajc25	5:72980733-72992171	3.72312	8.58251	1.20489	3.49323e-06	0.000111954
apold1 (2 of 4)	7:2734518-2759174	1.56881	3.61639	1.20488	0.00155894	0.0194991
nsun2	19:28344530-28388174	4.58049	10.5566	1.20457	0.00163203	0.0202115
pus3	24:37814642-37826812	1.13146	2.6074	1.20443	0.00295318	0.0326943
idi1	24:3547024-3554823	12.5515	28.9179	1.2041	3.69482e-13	6.29913e-11
cu651569.4	5:4382497-4382916	5.16657	11.9009	1.20379	6.85971e-05	0.00145432
aurkaip1	23:30121593-30125856	11.733	27.0212	1.20352	3.92747e-09	2.87935e-07
wasf2	19:45040523-45059991	20.7995	47.8802	1.20288	9.01207e-10	7.82096e-08
ensdarg00000061081	19:44489158-44520022	3.74741	8.62124	1.202	8.50236e-08	4.41387e-06
mettl21d	17:45806809-45814354	4.80775	11.0604	1.20196	0.00016836	0.00309263
si:ch211-14c7.2	18:44600523-44617065	5.27235	12.1278	1.2018	0.0012868	0.016693
arf6	20:54586918-54588998	9.20884	21.1746	1.20125	8.06022e-14	1.57345e-11
cu278559.3	4:44016453-44016872	4.92813	11.3301	1.20105	0.000105838	0.00208864
ddx39aa	1:45661397-45670821	37.0835	85.2492	1.20091	6.88338e-15	1.61239e-12
c9h2orf47	9:25154380-25157276	4.57311	10.5112	1.20068	1.43905e-06	5.19573e-05
zgc:175222	12:477506-774721	15.949	36.6431	1.20008	0.000201106	0.00360564
hyal2	22:10783206-10801196	4.6394	10.656	1.19966	1.25274e-06	4.62446e-05
timp2b	3:58446853-58480406	2.61881	6.014	1.19941	5.74782e-10	5.23243e-08
zgc:92107	11:25927993-25975363	6.11262	14.0373	1.1994	4.13818e-05	0.000954598
rev1	9:22826877-22850979	3.59125	8.24597	1.1992	2.97167e-05	0.000712432
fam203a	19:3351693-3358869	3.43907	7.89611	1.19912	4.63943e-05	0.0010517
wu:fd14a06	18:48125203-48140502	2.19161	5.02812	1.19803	0.000468413	0.00728722
tfb2m	17:11921879-11937011	9.45607	21.69	1.19772	1.84676e-09	1.45578e-07
pole3	5:34506016-34508734	8.19197	18.7898	1.19767	1.78888e-11	2.21207e-09
sar1a	13:30368426-30374203	10.2539	23.5044	1.19676	3.04096e-07	1.3438e-05
slc5a3 (2 of 2)	9:34165435-34174831	1.85654	4.25507	1.19656	4.69384e-05	0.00106201
vma21	5:24461113-24467343	23.4753	53.7796	1.19592	3.41949e-14	7.06253e-12
asb15 (1 of 2)	25:28690827-28709365	1.45849	3.34096	1.19578	0.0016012	0.0199153
fbxo11a	13:49329280-49402603	16.9966	38.922	1.19534	0.000391621	0.00627029
si:dkey-189h5.6	5:57385196-57390472	2.15905	4.94412	1.19532	0.000288982	0.00488481
casp9	23:25261111-25272611	4.14741	9.49406	1.19481	1.69807e-09	1.35151e-07
dnmt4	23:17181847-17272160	5.36165	12.2677	1.19412	3.86482e-10	3.63899e-08
psma3	17:11285054-11303227	50.8217	116.264	1.19389	3.70814e-14	7.6042e-12
si:ch211-265m20.8	10:43348125-43351476	2.30712	5.27763	1.1938	0.00262765	0.0297594
alx4a	7:27888803-28081947	3.5838	8.19737	1.19367	1.28417e-05	0.000343543
nup98	21:39191162-39249573	9.14655	20.9024	1.19237	7.4496e-08	3.9275e-06
tp53	5:25755145-25766740	13.217	30.198	1.19206	1.29097e-07	6.34735e-06
cd2bp2	3:32969017-32979366	7.75388	17.7154	1.19202	5.88438e-07	2.40483e-05
six7	7:8229739-8248372	6.43949	14.7122	1.19199	1.95399e-14	4.21711e-12
bc2	12:28598341-28602091	30.5958	69.8578	1.19109	1.79114e-08	1.10506e-06
plcg1	23:2801186-2890404	11.5195	26.2937	1.19063	6.4289e-10	5.81569e-08
si:dkey-221j11.3	13:43196989-43203418	2.31983	5.29493	1.19059	5.41156e-05	0.00119472
hnrnpab (2 of 2)	21:3192724-3199941	79.0204	180.202	1.18932	2.8666e-13	4.99047e-11
tfr1b	24:26813671-26827806	5.92173	13.5031	1.1892	7.63756e-09	5.20837e-07
dnajc7	3:17608854-17638668	12.4654	28.4229	1.18912	1.46055e-05	0.000384483
nt5c1a (1 of 2)	17:43582845-43603007	1.44007	3.28333	1.18902	0.000218652	0.00386847
cabz01035189.1	1:52838158-52877395	5.76142	13.1343	1.18884	1.60845e-05	0.000418633
zcchc2	2:50632527-50672154	5.07572	11.5619	1.1877	3.13641e-05	0.000747182
slc2a12	23:31846835-31872172	3.85374	8.77453	1.18706	2.30571e-06	7.81555e-05
nup107	4:21666484-21685243	9.87143	22.4712	1.18674	1.13243e-14	2.53911e-12
fbl	16:44947118-44955553	33.0068	75.1288	1.1866	8.21565e-15	1.90895e-12
trub1	12:31612179-31619661	3.18035	7.23537	1.18588	4.8526e-06	0.000148816
plekhh1	17:38100195-38191628	1.01894	2.31781	1.18569	9.0381e-06	0.00025552
stx5a	14:8564994-8587504	10.2623	23.3427	1.18562	1.6212e-09	1.29989e-07
spg20 (1 of 2)	15:33056541-33076167	5.02586	11.4311	1.18552	4.1516e-08	2.34082e-06
dhrs11b,zgc:92630	15:14422533-14456142	41.8833	95.2521	1.18538	8.50991e-09	5.722e-07
lysmd2	18:37853767-37868245	11.055	25.1353	1.18501	6.28405e-09	4.37862e-07
hnf1a	8:41754992-41775563	1.60865	3.65695	1.1848	0.0015637	0.0195459
serpine1	7:27391451-27395882	1.72337	3.91521	1.18386	1.55447e-06	5.54987e-05
msl1 (2 of 2)	3:23756000-23762255	3.00471	6.82554	1.18372	1.84462e-07	8.64183e-06
si:ch1073-184j22.2	2:5038155-5046905	1.44973	3.29182	1.1831	0.000375492	0.0060541
pi4k2a	1:55276723-55296437	4.37606	9.93284	1.18257	6.25606e-11	6.87976e-09
tp53inp2	23:2550976-2563971	21.9307	49.7762	1.18251	1.00639e-06	3.82281e-05
ddx54	5:75308841-75341152	8.28777	18.8015	1.1818	9.56599e-11	1.0059e-08
c5h22orf25	5:28331118-28367790	5.18255	11.754	1.18142	4.74424e-08	2.63628e-06
si:ch211-156j22.4	23:27816175-27830486	2.53133	5.73838	1.18075	1.04659e-07	5.29026e-06
pqlc2	8:11753991-11769542	4.99145	11.315	1.18071	2.07398e-06	7.135e-05
gadd45aa	2:10071949-10075877	3.82443	8.66457	1.17988	2.40993e-08	1.4287e-06
idh3a	25:26709897-26773890	33.62	76.1411	1.17935	4.69413e-05	0.00106201
cry1b	18:14692384-14715983	3.89005	8.80213	1.17806	5.55849e-09	3.94461e-07
cnbp	11:477763-484639	101.049	228.591	1.17771	2.43416e-08	1.4401e-06
denr	10:45653036-45661767	26.0667	58.9282	1.17675	2.28706e-14	4.89924e-12
rhot1a	3:26698065-26746142	10.2328	23.1321	1.1767	6.76664e-08	3.61708e-06
ubfd1	3:42654950-42669143	7.49109	16.9315	1.17646	1.62287e-07	7.74784e-06
smg5	16:48757459-48799092	9.38112	21.1982	1.17611	2.83906e-12	4.13127e-10
fam210a (1 of 2)	19:13252539-13270534	5.71757	12.9076	1.17475	4.72634e-06	0.00014572
cdv3	24:9681948-9694524	22.5489	50.901	1.17464	2.4647e-14	5.2408e-12
si:rp71-45k5.4	19:36550838-36558605	32.2294	72.7065	1.1737	2.62013e-13	4.63135e-11
vps4b	2:13047974-13084479	16.0218	36.1418	1.17363	2.68452e-13	4.73066e-11
skilb	24:27149106-27226283	5.53168	12.4777	1.17357	2.86505e-06	9.38523e-05
psme4b	12:25501419-25563247	10.4035	23.4636	1.17336	1.12709e-06	4.21735e-05
ppp1r14c (2 of 2)	23:39889892-40238436	10.509	23.6837	1.17227	2.05675e-06	7.08839e-05
mef2ca	10:45064984-45175788	27.4344	61.795	1.17151	0.0017145	0.0210519
sbno1	10:46453166-46470544	9.58436	21.5849	1.17127	4.59188e-13	7.64747e-11
fli1a	18:46984572-47051487	9.13059	20.5617	1.17118	7.23239e-06	0.000209743
cldn7a	7:23783302-23793944	11.7467	26.45	1.17101	4.32321e-13	7.24188e-11
glula	2:19460033-19463977	78.392	176.479	1.17072	5.64687e-10	5.14866e-08
adsl	3:24498483-24509864	29.337	66.0341	1.17049	2.23599e-13	3.97675e-11
plagl2	23:7661407-7748428	3.77252	8.48865	1.17001	0.000179996	0.00327712
pak2b	22:2139768-2171817	19.4852	43.8323	1.16962	2.84449e-10	2.75683e-08
cse1l	11:5552986-5574422	10.8727	24.4559	1.16947	4.5979e-11	5.25693e-09
mybbp1a	5:8967554-9010559	8.49839	19.1139	1.16936	8.34184e-09	5.64057e-07
ddx49	11:6951978-6963392	4.24397	9.54335	1.16908	1.36186e-09	1.12269e-07
si:ch211-250c4.4	13:7535173-7593487	2.14284	4.81708	1.16863	0.00229401	0.0267266
bdp1 (1 of 2)	5:45443115-45553726	7.97528	17.9264	1.16848	6.22981e-05	0.0013395
ptf1a	2:29425688-29426593	1.87569	4.21338	1.16756	0.000561115	0.00847098
dlx5a	19:42442146-42444159	7.3312	16.4532	1.16625	1.95306e-06	6.77563e-05
znf648	6:20030765-20082606	9.70491	21.7796	1.16619	4.34533e-06	0.000136084
psmc5	12:11242670-11254577	39.7085	89.0899	1.16581	2.84217e-14	5.97727e-12
ldlrap1a	19:29820527-29846534	4.04851	9.07708	1.16484	2.0402e-06	7.04824e-05
stx11b.1	20:26567743-26570784	5.31259	11.9085	1.1645	1.49821e-10	1.52801e-08
slc25a29 (1 of 2)	Zv9_NA92:2601-37114	2.81486	6.30899	1.16435	0.00280432	0.0313654
phf12a	10:38144590-38159537	5.29843	11.8752	1.16432	8.38577e-10	7.3438e-08
mob3a	8:20953854-20966518	8.87459	19.8896	1.16426	6.92938e-08	3.68697e-06
nol12	3:1923486-1929226	6.58217	14.7452	1.16361	4.46876e-06	0.000139269
usp14	2:2923615-2964335	12.7989	28.6717	1.16361	2.05209e-08	1.23692e-06
c19h1orf212	19:38684596-38688349	5.89581	13.2047	1.16329	2.12327e-09	1.65116e-07
mrpl22	21:35708357-35717872	10.0824	22.5765	1.16298	1.10268e-09	9.37182e-08
tsn	9:23963019-23997359	4.12595	9.23588	1.16252	3.4277e-06	0.000110051
get4	12:12368969-12412856	11.3727	25.453	1.16227	5.57776e-13	9.18322e-11
ksr2,si:ch73-263f13.1	5:13379332-13727743	5.00242	11.1917	1.16173	0.000466908	0.00726772
dhx15	7:73835474-73888548	30.751	68.7933	1.16163	4.97471e-11	5.63188e-09
polr2d	2:1308282-1313492	29.406	65.7772	1.16148	3.71703e-13	6.31829e-11
dnajb12	13:30258965-30267997	8.17137	18.2774	1.16141	4.9602e-06	0.000151874
rchy1	5:9540986-9554979	10.1643	22.7305	1.16112	1.28406e-07	6.31875e-06
cystm1	21:30788425-30849421	15.8345	35.4036	1.16082	8.74506e-07	3.39115e-05
rps27l	25:34826862-34842504	46.4213	103.79	1.16081	1.43267e-08	9.09211e-07
prpf38a	6:33624473-33629341	7.87722	17.6068	1.16038	2.83986e-11	3.37411e-09
ppm1j	6:48364958-48414166	2.05501	4.59251	1.16014	0.000254669	0.00439789
mrpl12	3:47698977-47733990	27.1521	60.6628	1.15975	1.01463e-11	1.3288e-09
acsl3a	15:41713262-41796985	2.34666	5.23943	1.1588	9.05346e-07	3.49195e-05
urm1	10:10278919-10298323	5.47396	12.217	1.15824	2.3356e-05	0.000577874
sarnp	11:3289017-3299376	21.0701	47.0242	1.15821	1.49392e-11	1.88371e-09
faim2	11:1887828-1901241	1.95484	4.36245	1.15809	7.09744e-10	6.33101e-08
fam98a	17:23041851-23051394	5.26384	11.745	1.15786	2.14605e-05	0.000537904
phlda3	23:5806308-5809109	2.76062	6.15801	1.15747	2.39112e-07	1.08664e-05
psma4	25:6564832-6576723	48.535	108.252	1.15729	3.90799e-14	7.92936e-12
b3gnt3 (1 of 4)	8:14035622-14072302	0.999418	2.22891	1.15718	0.0014247	0.018087
tmed2	10:3426992-3435132	48.9809	109.213	1.15685	6.20792e-12	8.41707e-10
si:dkey-239h2.3	9:19526803-19532987	6.3265	14.1015	1.15637	7.8036e-06	0.000224571
psmd1	22:40616225-40701705	32.3605	72.1281	1.15633	2.09317e-11	2.55004e-09
hnrnpab	14:6928618-6932439	168.421	375.377	1.15627	2.05319e-06	7.08179e-05
polr1c	13:28913956-28918526	4.32728	9.64292	1.15601	0.000298511	0.00501938
ide	13:42962593-43005407	13.2077	29.4303	1.15592	1.43539e-11	1.81387e-09
cldne	15:2623416-2650961	29.9291	66.6499	1.15505	3.38169e-11	3.96071e-09
mpp6a	16:23509543-23574054	6.26931	13.9592	1.15484	6.41046e-06	0.000189531
ensdarg00000091108	24:20439859-20459129	1.20783	2.68902	1.15467	6.31947e-09	4.39799e-07
suz12a	3:35934687-35950384	3.74687	8.33275	1.15311	6.54096e-08	3.51601e-06
wdr43	17:24649783-24663840	19.4389	43.215	1.15259	8.82346e-09	5.90526e-07
anp32b	1:25626436-25631283	45.1935	100.464	1.15249	1.25468e-10	1.30035e-08
dhx38	7:69803229-69851331	4.21891	9.37782	1.15238	7.73938e-10	6.84009e-08
spcs3	1:39172699-39176603	23.9206	53.1628	1.15217	1.98064e-12	2.97996e-10
coa5	9:7114019-7130820	10.2705	22.8133	1.15137	2.00681e-05	0.00050831
esrp2	7:36249508-36276517	10.7155	23.8001	1.15127	1.7115e-11	2.13009e-09
samd1 (1 of 2)	3:50585961-50607974	4.19756	9.32221	1.15112	7.78649e-10	6.86068e-08
si:ch73-347c12.3	4:60266971-60301613	2.00727	4.4576	1.15103	5.2144e-06	0.000158562
stag1 (1 of 2)	24:27818965-27865418	7.41537	16.4619	1.15054	4.77388e-10	4.4085e-08
ntng2 (1 of 2)	21:4146047-4201032	6.33885	14.0702	1.15035	0.000148022	0.00277025
wdr55	21:33780649-33801083	2.35431	5.22488	1.15009	2.3307e-06	7.89561e-05
sh3yl1	17:30663627-30711623	2.08229	4.62078	1.14997	0.0013623	0.0174448
rtn4ip1	17:25391924-25418419	5.15384	11.4348	1.14971	6.95319e-07	2.77665e-05
usp53 (1 of 2)	7:72488999-72534043	4.73358	10.5012	1.14955	0.000115998	0.00225744
bicc1 (2 of 2)	17:20815015-20879351	2.34446	5.20082	1.14949	2.26758e-07	1.03457e-05
smurf2	3:25382709-25470824	6.3466	14.0786	1.14945	3.8394e-11	4.46952e-09
pitpnb	10:4054077-4095800	6.58051	14.5971	1.14941	1.01484e-09	8.67641e-08
gmps	18:32408893-32442476	10.1123	22.4237	1.14891	1.18923e-09	1.00041e-07
abhd16a	16:12086964-12126402	10.4569	23.1841	1.14868	2.02949e-13	3.64321e-11
poldip3	3:1982090-1991051	9.07652	20.1193	1.14837	2.36999e-08	1.40792e-06
dusp5	22:32601000-32612573	3.10499	6.88118	1.14807	4.66548e-06	0.000143998
angptl4	2:23321878-23327384	20.9432	46.4126	1.14804	7.21645e-14	1.41925e-11
si:dkey-122a22.2	16:46618774-46667445	2.7217	6.03097	1.14788	7.99364e-08	4.16812e-06
cacng2b	6:300060-311634	7.36472	16.3182	1.14778	6.60069e-07	2.65845e-05
cers2a	19:9394311-9435492	3.26312	7.23007	1.14776	3.98791e-06	0.000126194
nr2f6a	2:23477763-23489846	11.1159	24.6217	1.14731	4.75882e-05	0.00107454
si:dkey-246j7.1	11:6733800-6739290	2.41604	5.35106	1.14718	0.00103046	0.0139323
thoc1	2:2923615-2964335	9.71651	21.5138	1.14675	1.10016e-06	4.12194e-05
pom121	10:36189884-36209837	5.9376	13.1459	1.14666	1.71728e-09	1.36492e-07
nras	8:11575133-11592420	6.68982	14.8094	1.14647	3.44773e-11	4.02986e-09
plin2	15:16049875-16069068	1.89404	4.1913	1.14593	0.00373514	0.039583
plek2	13:33347085-33358213	0.647019	1.43125	1.1454	0.000206273	0.00367946
dus1l	3:36221906-36232069	2.24146	4.95532	1.14454	0.000365785	0.00592744
si:dkey-226k3.4	23:3721442-3760171	10.1421	22.4204	1.14446	0.00067669	0.00991571
nr1d2b	19:19388528-19397155	32.9153	72.7343	1.14388	1.77726e-07	8.39449e-06
endog	8:12635628-12639760	4.04062	8.92459	1.14321	1.60477e-08	9.99712e-07
kctd10	5:21219810-21228277	8.68167	19.1722	1.14297	5.89131e-06	0.000176537
al929007.1	14:49009357-49048432	53.5093	118.08	1.1419	2.59077e-07	1.16542e-05
kcmf1	5:57128349-57161372	8.09889	17.8683	1.1416	1.43236e-09	1.17408e-07
rrp9	11:37056568-37070954	4.90834	10.8273	1.14137	1.67175e-07	7.94828e-06
thrap3 (3 of 3)	16:39808361-39824074	1.37915	3.04174	1.14112	0.00105182	0.0141679
ercc6	13:31097772-31133554	2.08727	4.6033	1.14105	2.64544e-05	0.000642939
rhbdf1	3:55746952-55844782	7.9695	17.5721	1.14072	4.54866e-07	1.91602e-05
thoc7	11:20023594-20031700	10.8118	23.8334	1.14038	6.85141e-10	6.14006e-08
psmc4	16:44561665-44574700	34.8422	76.7979	1.14023	3.10862e-13	5.36321e-11
ensdarg00000037570	14:9166818-9174853	5.17148	11.3971	1.14002	5.1919e-06	0.000158128
adamtsl5	7:51934019-51973569	2.54951	5.61812	1.13987	0.000244426	0.00425523
flvcr1	20:37868360-37887139	5.20964	11.4793	1.13978	9.04826e-08	4.6429e-06
aimp1	1:50705536-50826737	30.6853	67.6004	1.13948	6.20037e-12	8.41707e-10
phldb2 (2 of 2)	10:36492415-36557289	4.38245	9.65112	1.13896	4.42589e-09	3.19997e-07
npepl1	6:49693936-49712542	24.5414	54.0373	1.13874	9.03722e-14	1.7301e-11
tmem188	7:39650850-39656482	6.0471	13.3101	1.1382	0.000477583	0.00741186
uba6	1:18591016-18630018	4.30078	9.46614	1.13818	2.76096e-09	2.08516e-07
pdcd6ip	19:44450099-44477980	26.0073	57.2425	1.13817	1.48962e-10	1.52195e-08
ddx28	7:36418434-36420330	2.71259	5.97003	1.13807	1.87164e-08	1.1498e-06
si:ch211-214j24.10	4:5190731-5198585	18.5838	40.8832	1.13746	5.84643e-13	9.57088e-11
prpf40a	9:4681110-4727911	10.0891	22.1848	1.13678	1.14131e-13	2.14224e-11
cbsb	9:9404590-9450364	10.3911	22.8445	1.1365	5.93436e-11	6.60158e-09
ccar1	13:18415271-18484059	4.95519	10.8936	1.13647	4.72186e-07	1.97885e-05
scdb	13:30231766-30251332	19.7853	43.4827	1.13601	6.59195e-10	5.95384e-08
nfkbiaa	20:16922346-16925107	10.8684	23.8803	1.13568	2.57245e-07	1.15809e-05
zgc:152873	15:24651761-24698384	10.0943	22.1718	1.13518	5.14433e-11	5.78978e-09
apaf1	4:16911890-16942348	4.2444	9.32157	1.13501	3.10072e-09	2.31146e-07
pkm2a	18:679980-729324	78.5214	172.412	1.1347	0.000622203	0.00922878
oxa1l	7:20719611-20757777	15.3888	33.7857	1.13453	6.91849e-08	3.68458e-06
mfsd2ab	19:32113242-32129452	8.67514	19.043	1.1343	4.01161e-05	0.000927256
ankrd52	23:32592009-32629350	6.82749	14.9865	1.13423	3.50204e-10	3.33006e-08
rell1	7:61701880-61750824	5.2241	11.4649	1.13397	6.18059e-11	6.8359e-09
ctpsa	19:15448061-15462792	8.5015	18.6543	1.13372	1.76068e-08	1.0886e-06
mtbp	16:17392760-17442440	0.883874	1.93931	1.13363	0.00326589	0.0355619
ugt2b5	5:9845437-9850841	6.26719	13.7486	1.1334	1.26001e-10	1.30354e-08
znf330	1:53762194-53773351	8.49654	18.6278	1.13251	0.00011503	0.00223935
znf395a	17:15931306-15949667	18.9543	41.5445	1.13213	6.22821e-08	3.37942e-06
klhdc10	4:14047245-14069307	5.85787	12.839	1.13208	6.82043e-05	0.00144652
cabz01002627.1	19:20106132-20115639	7.81147	17.1141	1.13152	1.07647e-06	4.04637e-05
rfwd3	25:38325968-38338285	2.05223	4.49553	1.1313	0.000165326	0.00304564
dpf1	15:13822043-13942404	4.21538	9.23085	1.1308	1.89436e-05	0.000483013
abcb11a	9:49806230-49864438	3.13114	6.85491	1.13045	2.98878e-07	1.32583e-05
srsf5a	13:36931937-36937072	87.2472	190.972	1.13018	1.58978e-08	9.92517e-07
surf6	5:34893047-34901616	4.66874	10.2138	1.12941	2.6867e-05	0.000651592
psmd4b	16:11356285-11371976	16.371	35.8098	1.12921	6.61249e-12	8.88201e-10
pes	5:14039212-14068876	13.2829	29.0542	1.12918	0.00147169	0.018569
txlng	11:12842890-12860055	4.66291	10.1989	1.12911	1.49816e-08	9.43496e-07
dkc1	21:42107787-42122824	18.8953	41.3223	1.12889	3.88356e-13	6.56265e-11
sqrdl	25:33451898-33474004	9.88527	21.6134	1.12857	1.87568e-08	1.14992e-06
nek6	21:7855703-7897265	5.02163	10.9783	1.12842	0.000208055	0.00370566
cdc42l	16:34036384-34046453	27.3516	59.7887	1.12825	2.73337e-13	4.80206e-11
cebpb	8:29300600-29302921	11.7653	25.7092	1.12774	6.96665e-12	9.3143e-10
si:dkey-19f23.3	22:18008548-18044487	1.73563	3.79246	1.12767	0.00389435	0.0409356
acvr1l	2:41544668-41583426	18.7583	40.9688	1.127	0.000124543	0.00240021
dek,scap	16:43680737-43770241	18.6547	40.7312	1.12659	2.03594e-07	9.40812e-06
fam3c	4:19036409-19043251	4.79803	10.4724	1.12608	2.65483e-09	2.01557e-07
rcl1	5:1942014-1978972	8.03096	17.5284	1.12605	9.90769e-10	8.49584e-08
bcs1l	9:39452220-39459485	4.66194	10.1751	1.12604	4.36765e-05	0.000997549
mrps31	5:25807380-25822999	9.97852	21.7737	1.12569	2.02998e-07	9.39562e-06
gyg2	1:33002714-33019030	0.947731	2.06698	1.12497	0.00365557	0.0388794
psmf1	6:51747040-51761949	3.37684	7.36274	1.12457	2.25254e-07	1.02853e-05
ggt5a	8:41951135-41981606	3.05155	6.65346	1.12456	0.000156955	0.00291378
ctsa	6:55292153-55305641	9.43166	20.5639	1.12453	2.31434e-10	2.29144e-08
ensdarg00000089697	6:10799521-10813863	2.25136	4.90737	1.12415	0.00395456	0.0414408
hspa13	15:28897105-28905851	2.57827	5.61923	1.12397	0.000333247	0.00550378
camk1da	4:7068112-7170004	4.22358	9.20252	1.12356	1.72619e-09	1.37011e-07
psmb2	19:49312243-49329959	54.5949	118.863	1.12247	2.17604e-13	3.89416e-11
rrp12	13:31566927-31593792	12.292	26.7602	1.12237	2.02727e-13	3.64321e-11
dcps	10:40647859-40658612	4.2166	9.17575	1.12174	0.000963601	0.0131955
nt5c2b	1:31260663-31310678	16.7332	36.3954	1.12104	5.32875e-09	3.80029e-07
snrpd1	19:1996198-2001151	41.1346	89.4612	1.12091	4.68736e-13	7.78399e-11
cep120	8:88021-136657	8.57082	18.6368	1.12065	1.56077e-07	7.50107e-06
pigs	21:38416786-38439491	4.91158	10.6781	1.1204	2.43871e-06	8.22765e-05
aqr	17:51539873-51646809	6.39421	13.8951	1.11973	9.05247e-11	9.57137e-09
cyp26c1	17:19353008-19365481	1.31103	2.84845	1.11948	9.83071e-06	0.000274329
slc7a6os	7:29948954-29959574	15.7367	34.1878	1.11935	4.91829e-13	8.12067e-11
erf	19:6764152-6815762	8.78748	19.0875	1.11911	0.000291733	0.0049212
selt2	14:15412929-15420706	26.0869	56.654	1.11885	2.00395e-12	3.00718e-10
dbpb	16:15351113-15364896	12.3773	26.8737	1.11849	2.75557e-13	4.82636e-11
rrn3	3:36588461-36601485	5.82773	12.6502	1.11815	3.66889e-08	2.09947e-06
tmed10	20:46787594-46792831	47.4285	102.946	1.11806	1.33005e-13	2.47234e-11
ppfibp2b	25:16296058-16400279	6.42661	13.9429	1.1174	5.04684e-06	0.000154281
htatip2	7:17871518-17878500	5.74406	12.4609	1.11727	0.000149949	0.00280177
timm9	17:11235942-11240607	15.6161	33.8728	1.11709	0.000150334	0.00280715
rxrbb	16:20493209-20528409	6.92191	15.0085	1.11654	2.10978e-07	9.71039e-06
etnk2	11:39012401-39046311	2.02828	4.39751	1.11643	0.000524839	0.00803702
tgfbr2 (2 of 2)	19:951469-970473	1.40924	3.0553	1.1164	0.00068736	0.0100427
vip (2 of 2)	11:44514503-44527038	4.80285	10.4128	1.11639	0.000676416	0.00991549
gdpd3 (1 of 2)	12:4551910-4590609	3.45205	7.4776	1.11512	0.00166026	0.0205171
nhp2l1b	12:11522880-11526953	29.7598	64.4567	1.11497	1.31831e-10	1.3614e-08
pik3c3	7:25760346-25788857	6.3113	13.6656	1.11454	3.78435e-08	2.15911e-06
pptc7	8:4568796-4602444	3.83981	8.31274	1.11429	4.23417e-12	5.98014e-10
mettl11b	20:34480170-34492927	4.94356	10.7017	1.11422	0.000565593	0.00852832
dmbx1a	2:9974226-9981384	5.31025	11.4944	1.11408	1.02071e-07	5.17757e-06
pou6f1	23:33895347-33923724	3.8538	8.33845	1.1135	0.000381511	0.00613569
fem1a	2:59520524-59524074	14.4791	31.3282	1.11349	6.76473e-09	4.67924e-07
thg1l	14:6501294-6506591	1.92368	4.16109	1.1131	5.85089e-05	0.00127479
dqx1	5:75181083-75194455	8.29586	17.9402	1.11273	4.89605e-09	3.50472e-07
ct583728.5	4:43985365-43985784	4.76813	10.3107	1.11265	0.000429877	0.00676809
gpr56	7:30006745-30051004	4.31594	9.32984	1.11218	3.3819e-05	0.000798683
tfg	9:31145730-31162125	33.7677	72.9859	1.11197	6.49369e-12	8.74282e-10
sgpp2	15:40761732-40787532	2.49877	5.39686	1.1109	5.09777e-05	0.00113682
smarca4	3:19067679-19103785	29.5921	63.8893	1.11036	1.43502e-09	1.17459e-07
osbpl6	9:1378457-1448687	1.83419	3.95983	1.1103	0.000204386	0.00365195
wbp1l (2 of 2)	1:31128136-31155780	6.09643	13.1578	1.10989	4.24807e-07	1.81326e-05
prp19	14:13971681-13985135	21.2203	45.7978	1.10983	3.86358e-13	6.54808e-11
matn3a	20:43791821-43807368	7.79975	16.83	1.10954	2.73979e-05	0.000662795
psmb7	21:7841683-7852007	108.948	234.976	1.10887	4.29637e-09	3.11806e-07
macc1	16:21657657-21664665	1.63994	3.53626	1.10858	0.00029152	0.00491905
ensdarg00000059507	21:7350231-7359201	0.887306	1.91301	1.10834	0.00061373	0.0091329
tbl1x	9:57098949-57134751	3.37902	7.28013	1.10736	4.33404e-06	0.000135805
abcc4	6:7239324-7308621	5.88002	12.6671	1.10719	5.62556e-09	3.9873e-07
si:ch211-133l5.5	8:21364004-21396694	7.78939	16.779	1.10707	0.00489793	0.0490764
six2b	12:27137670-27139822	1.63887	3.53009	1.10701	9.27979e-05	0.00187535
sart3	5:22231924-22264717	8.86125	19.0861	1.10694	9.87621e-09	6.51898e-07
ensdarg00000012552	24:26431748-26446963	7.76327	16.7088	1.10587	2.82951e-12	4.1278e-10
phf5a	12:20234733-20239974	16.4624	35.4245	1.10557	3.18135e-08	1.84059e-06
psmb3	6:16395900-16411318	50.2916	108.202	1.10534	4.73621e-13	7.84251e-11
ctsl1a	5:46423372-46429502	201.721	433.863	1.10488	1.41161e-08	8.98815e-07
ruvbl2	5:32398248-32409824	11.5116	24.7584	1.10483	6.4202e-12	8.66411e-10
clp1	14:51241770-51255599	3.78234	8.1326	1.10444	0.000119848	0.00231904
hmgxb3	14:3063242-3110869	1.65782	3.56451	1.10442	0.000273618	0.00466616
rbpms2	7:49709451-49720679	15.2891	32.8675	1.10416	8.73287e-05	0.00177943
mrp63	17:26450199-26452552	15.7495	33.8485	1.10379	8.62737e-08	4.4667e-06
gps1	3:36233123-36246017	15.73	33.7876	1.10297	2.44061e-09	1.87267e-07
pck1	6:59719126-59726061	44.1499	94.8253	1.10286	4.6775e-10	4.34035e-08
otud3	23:39757203-39772235	3.62894	7.7942	1.10285	1.94767e-06	6.76098e-05
kctd5	3:45296250-45319463	9.792	21.0192	1.10203	3.97504e-12	5.64182e-10
mtpap	12:25086775-25097056	1.9695	4.22394	1.10076	8.00391e-06	0.000229698
dap3	16:15966388-15980605	11.8034	25.3036	1.10013	2.84658e-10	2.75683e-08
sfrp1b	10:20385345-20390946	2.27896	4.88547	1.10012	5.75149e-06	0.000172797
rbm20	22:32381586-32449399	2.57552	5.52075	1.1	4.28205e-05	0.000980903
naif1 (2 of 3)	15:28489136-28501713	4.41378	9.46111	1.09999	7.32162e-07	2.90565e-05
hipk3 (1 of 2)	25:15644091-15708500	7.49867	16.0716	1.0998	7.76446e-10	6.85175e-08
rxrba	19:7864652-7897380	29.3223	62.8286	1.09942	9.93256e-05	0.00197773
nmd3	15:1648984-1667667	13.4795	28.8809	1.09935	9.55956e-10	8.23408e-08
psmb4	19:43977682-43983252	71.3191	152.798	1.09927	9.38805e-13	1.4862e-10
si:ch211-197h24.6	16:29771494-29787135	7.57603	16.2311	1.09925	8.74832e-05	0.00178069
agk	18:20313328-20321420	4.42462	9.47326	1.09831	4.0944e-10	3.81773e-08
zfx	24:17554647-17570558	6.63468	14.2028	1.09807	7.16428e-05	0.00150945
rptor	6:17426299-17866034	212.973	455.775	1.09765	0.0003887	0.00623391
si:ch211-222e23.8	19:27451675-27492460	6.60606	14.1374	1.09765	1.64205e-07	7.83289e-06
junbb	3:8434975-8436624	6.63628	14.2014	1.09759	9.76934e-11	1.02541e-08
setb	21:11428690-11432572	61.729	132.094	1.09755	6.18128e-12	8.41707e-10
apod (1 of 3)	24:27102963-27125323	16.7637	35.8621	1.09712	2.79741e-08	1.63487e-06
si:dkey-240h12.4	19:11657267-11699032	7.55095	16.1454	1.09639	3.41242e-09	2.52422e-07
ct956064.6	20:55775928-55776020	224.466	479.929	1.09632	5.55301e-06	0.000167532
tmem132a	1:45439288-45454939	1.47955	3.16302	1.09615	0.00494985	0.0495192
gtpbp10	16:26130735-26143578	5.23497	11.1908	1.09605	6.04103e-06	0.000180554
fam167b	17:25133380-25254494	4.64053	9.91965	1.096	0.00098376	0.0134046
slc25a33	23:30099620-30117021	11.8137	25.2522	1.09595	8.06533e-12	1.07334e-09
kifc1	19:7613505-7623157	10.5373	22.5198	1.09569	5.135e-12	7.13011e-10
lsm14ab	13:52339431-52362099	18.5177	39.557	1.09503	2.12808e-12	3.16869e-10
daxx	19:7636950-7656206	4.20726	8.98567	1.09475	1.25807e-05	0.000339079
nelfa	21:11656390-11737958	1.69164	3.61253	1.09459	0.00125171	0.0163334
tmem161a	22:18455047-18465406	7.74683	16.5436	1.09459	4.08372e-07	1.75481e-05
kbtbd5b	24:21183603-21190396	1.91312	4.08327	1.0938	0.000487269	0.0075439
esrra	21:26000114-26030724	8.06904	17.2179	1.09344	1.8866e-05	0.000481673
bx469910.2	4:54894847-54986573	101.424	216.414	1.0934	1.34289e-08	8.61721e-07
prpf6 (2 of 2)	23:7295079-7303048	11.3225	24.1548	1.09311	7.03594e-10	6.28588e-08
nhp2	21:29145844-29153265	17.4925	37.3089	1.09278	1.70435e-10	1.72603e-08
man1a2	9:21587509-21798675	11.941	25.4622	1.09243	6.70308e-08	3.58686e-06
pisd	5:58931576-58971336	9.26452	19.7509	1.09213	2.07739e-07	9.58429e-06
eprs	17:39865133-39907663	18.3695	39.1541	1.09185	4.7838e-11	5.44785e-09
znf362	11:41651335-41680659	6.38807	13.6118	1.0914	2.95497e-12	4.27832e-10
cu694221.1	24:34626698-34662916	5.0008	10.6544	1.09121	4.4846e-08	2.51137e-06
ddx56	10:2881346-2902932	5.89616	12.5611	1.09111	1.96649e-07	9.13847e-06
rbm24b	16:56986285-57011663	8.97573	19.1095	1.09019	0.000571993	0.00860139
slc35e4	10:6927685-6942159	2.86677	6.10283	1.09005	0.00145733	0.018422
krr1	4:2112689-2126273	6.10828	13.003	1.09001	8.10489e-09	5.48808e-07
hsp90a.1	20:54322499-54351383	26.1704	55.6992	1.08972	3.95175e-09	2.89346e-07
bhlhe40	11:36600440-36604112	25.9068	55.1263	1.08941	1.81277e-12	2.77024e-10
derl2	5:60695376-60707338	6.55995	13.958	1.08934	2.16205e-08	1.29762e-06
crnkl1	20:49386708-49408364	6.91735	14.7083	1.08834	2.08286e-10	2.08011e-08
cst3	13:33900030-33908388	72.4949	154.076	1.08769	6.27856e-09	4.37862e-07
atp5g3a	9:2325891-2336221	146.18	310.609	1.08736	8.57261e-10	7.49603e-08
lrrc1	13:2033310-2088251	5.99352	12.7312	1.0869	2.13131e-06	7.31041e-05
dgcr14	10:43454391-43473262	5.87647	12.479	1.08648	2.86937e-09	2.15854e-07
ube2j2	23:36964044-36980019	3.03108	6.4351	1.08613	0.00123625	0.0161867
fibina	25:36590003-36590854	8.16661	17.338	1.08612	5.67324e-09	4.01122e-07
riok1	2:20859659-20872578	5.99075	12.7154	1.08577	9.69259e-06	0.000271129
clica	21:11865752-11874335	6.10705	12.9611	1.08564	2.26535e-08	1.35273e-06
ttc39a (2 of 2)	8:16988838-17034587	2.97846	6.32121	1.08564	0.00071387	0.0103279
polr2k	19:12600349-12603791	18.0307	38.2664	1.08562	6.14414e-07	2.49331e-05
alg5	10:36008054-36075647	11.0331	23.4101	1.0853	2.99826e-06	9.7611e-05
tbc1d17	3:30318064-30337417	7.45031	15.8072	1.08521	6.9146e-09	4.76042e-07
thumpd3	6:23677919-23706968	4.75325	10.0849	1.08521	2.28143e-05	0.000567148
pif1	2:16918144-16936147	1.13659	2.41146	1.0852	0.000105306	0.00208089
exosc7	19:3372114-3381401	6.10682	12.9541	1.08491	2.80213e-08	1.63597e-06
foxf2a	2:894419-898037	3.98631	8.44917	1.08376	3.64931e-05	0.00085344
lrrc47	8:22934835-22945529	5.3419	11.3216	1.08366	3.27839e-10	3.1304e-08
bx296557.1	20:55789783-55789875	226.459	479.929	1.08357	6.88783e-06	0.000201788
zmynd11	24:27893479-28126665	13.3317	28.2473	1.08326	4.27661e-05	0.000980642
chmp2bl	1:33191230-33201926	20.4904	43.4107	1.0831	3.41553e-10	3.25317e-08
kat8	3:32818249-32825568	8.23781	17.4516	1.08303	5.54563e-07	2.28095e-05
usp10	7:70340078-70382123	16.1006	34.1077	1.08298	7.12792e-06	0.000206922
golga3	5:20748414-20790070	5.33069	11.2903	1.08269	1.44553e-05	0.000381048
leo1	18:37730199-37758773	9.88085	20.9263	1.08261	2.53952e-12	3.7331e-10
unc119.1	8:41801149-41812334	3.98394	8.43481	1.08216	2.15511e-05	0.00053994
lrrc59	12:33470166-33474963	4.78737	10.1345	1.08196	8.98324e-06	0.000254498
psma8	20:18352040-18359752	55.9148	118.348	1.08174	1.85429e-12	2.81795e-10
samm50	25:19498568-19511895	11.7875	24.9484	1.08169	6.64491e-12	8.90479e-10
ptpn1	8:29243685-29259258	8.11521	17.1718	1.08134	5.9999e-09	4.21118e-07
rcor1	17:29310681-29330469	6.55656	13.8673	1.08067	1.65405e-09	1.3183e-07
usp2a	15:19862268-19901228	25.4667	53.8367	1.07998	1.62644e-09	1.29989e-07
impa1	2:26831082-26837221	8.96157	18.9427	1.07982	7.45249e-06	0.000215692
si:dkey-77f17.1	18:26623104-26659535	1.88685	3.98804	1.0797	0.000638659	0.00943643
bx324201.1	6:52014827-52020605	10.0217	21.1776	1.07941	1.14781e-07	5.73148e-06
tnks (2 of 2)	5:9358416-9421391	12.8438	27.1323	1.07894	2.56952e-09	1.96114e-07
mrpl47	6:29110506-29116349	12.6331	26.6864	1.0789	6.26019e-08	3.3872e-06
alkbh5	1:7584659-7594292	7.46627	15.7658	1.07834	5.26377e-07	2.17902e-05
iws1	15:45976867-46017335	17.9492	37.9002	1.07828	9.97995e-10	8.5451e-08
acbd3 (1 of 2)	17:33581104-33592993	2.45021	5.17345	1.07822	0.000190054	0.00343313
pex19	2:36855113-36867459	18.1896	38.4045	1.07817	1.40912e-05	0.000373157
naf1	4:9065758-9074539	3.04765	6.43339	1.07788	0.000117577	0.00228124
zmpste24	17:24432529-24441218	7.85513	16.5795	1.07769	1.63101e-11	2.04315e-09
ddx39ab	3:6136693-6161664	74.9283	158.119	1.07743	2.9879e-11	3.52817e-09
kctd20	22:880002-891124	4.20017	8.86352	1.07743	0.000166026	0.00305756
polr1e	1:18379206-18390124	6.68487	14.103	1.07703	1.17823e-06	4.39444e-05
zbtb2b	20:26423930-26436840	6.79627	14.3326	1.07648	1.78321e-07	8.41245e-06
crebzf	10:30006412-30009888	13.1024	27.6242	1.0761	2.91863e-06	9.54501e-05
tnrc5	1:9554762-9796562	5.18444	10.9298	1.07601	3.48849e-06	0.000111865
ensdarg00000078382	6:55571399-55575918	13.4158	28.2807	1.07588	1.47359e-06	5.30383e-05
wdr46	8:55408160-55409990	12.2917	25.9057	1.07559	3.85392e-05	0.000895115
ptbp2	2:18273379-18292829	14.2228	29.9739	1.07551	0.0002081	0.00370566
dlg3	14:33838842-34153307	15.2169	32.0574	1.07498	5.51867e-06	0.000166584
acvr2b	24:42911766-42967531	6.44295	13.5726	1.07491	0.000577955	0.00867971
acsl1 (2 of 2)	14:922213-969253	19.9156	41.9472	1.07468	7.6169e-10	6.76296e-08
smarcb1a	8:31777745-31792533	14.3763	30.2799	1.07467	7.71905e-10	6.8326e-08
nek2	20:13797738-13808684	1.41681	2.98381	1.07451	0.00225261	0.0263135
far1	25:16436968-16489392	9.19754	19.3647	1.07411	0.000390722	0.00626112
zgc:114119	19:50194357-50199816	5.7035	12.0076	1.07402	3.21721e-07	1.41518e-05
hbp1	25:3507865-3552911	14.1219	29.7244	1.07372	1.08407e-07	5.45098e-06
sox19b	7:27620450-27623815	4.3767	9.21126	1.07356	6.91815e-10	6.19024e-08
znf672	16:27402751-27409126	9.98927	21.0213	1.0734	1.34965e-11	1.72444e-09
tk2	7:45586413-45593024	5.52838	11.6321	1.07318	0.00232206	0.0270098
itgb1b	2:46095865-46102453	24.8867	52.3275	1.07219	2.18137e-12	3.23967e-10
cox10	12:38429326-38498369	8.88947	18.6851	1.07172	2.1825e-11	2.63657e-09
ripk2	2:7264603-7299160	2.06828	4.34662	1.07146	0.000365567	0.00592558
fgf18a	14:2183666-2230848	2.25777	4.74256	1.07076	0.00199138	0.0237728
foxg1b	11:44267888-44270030	10.686	22.435	1.07003	1.23734e-11	1.59867e-09
mapk12a	18:14430738-14446505	8.23282	17.2834	1.06993	7.8806e-10	6.933e-08
agr2	19:31646941-31649494	21.2721	44.6511	1.06974	1.6303e-11	2.04315e-09
st7l	6:48230711-48258206	3.72841	7.82404	1.06935	8.3703e-05	0.00171465
bop1	19:3492306-3618764	6.79354	14.2559	1.06933	9.78295e-10	8.40138e-08
ssr3	18:32802231-32809465	44.0762	92.4818	1.06917	3.98748e-12	5.64556e-10
fbrsl1	5:19402970-19532478	11.7937	24.7434	1.06903	1.60091e-07	7.66901e-06
psma6a	17:12818801-12830319	28.5448	59.8868	1.06901	7.44196e-11	8.04569e-09
rbfox1l	16:34121899-34141533	39.0799	81.9703	1.06868	1.00291e-07	5.09629e-06
tbcc	12:36430010-36431979	4.79024	10.0456	1.06839	3.39887e-05	0.000802033
itpk1 (2 of 2)	17:43340941-43444750	13.2587	27.8043	1.06836	2.03572e-06	7.03697e-05
ifrd1	4:6188679-6198209	21.5324	45.1387	1.06786	1.76787e-10	1.78409e-08
p2rx5	5:43716172-43739836	2.05357	4.30452	1.06772	0.00104135	0.0140564
slc9a1	16:55088129-55161501	1.42095	2.97777	1.06738	0.0006959	0.010152
zgc:112317	23:46022389-46033550	2.86999	6.01388	1.06725	1.23368e-06	4.56579e-05
sh3gl3	25:20012892-20026403	6.13544	12.8558	1.06718	4.4218e-05	0.00100712
nol7	2:31548059-31551114	8.23458	17.2534	1.06712	9.62176e-09	6.37293e-07
mrps28	22:26881457-26882104	12.1335	25.4223	1.0671	6.99348e-09	4.80324e-07
si:dkey-3d4.3	9:37998627-38014758	3.6927	7.73504	1.06673	0.00395748	0.0414408
dolpp1	21:4260196-4276928	8.77165	18.3735	1.0667	8.89714e-08	4.58987e-06
spats2 (2 of 2)	Zv9_NA925:4259-6296	11.5575	24.1991	1.06612	1.42053e-07	6.9019e-06
utp6	6:19378631-19386318	5.68822	11.909	1.06601	2.59093e-08	1.52347e-06
apex2	8:23118391-23122503	1.37066	2.86959	1.06598	6.70629e-05	0.00142574
dus2l	25:37286309-37299781	5.2327	10.9522	1.06559	0.0013917	0.0177659
sh3glb2a	8:2935391-2972696	2.07334	4.33903	1.06542	0.000655971	0.00966744
fbrs	12:28605868-28632372	7.42426	15.5312	1.06485	4.74716e-10	4.39085e-08
ywhae2	7:75471903-75486007	29.2648	61.2103	1.06461	2.41503e-08	1.43025e-06
orai2	5:64618740-64639251	3.97682	8.31685	1.06442	0.00316692	0.0346348
adrm1b	23:9667808-9875656	28.9321	60.5039	1.06436	1.7187e-06	6.07223e-05
prkacbb	2:2617660-2642068	5.695	11.9017	1.0634	4.79529e-10	4.42118e-08
sap30bp	8:13581700-13615143	8.36879	17.4891	1.06337	9.42067e-08	4.81152e-06
ppp2cb	10:6191317-6216822	55.3703	115.703	1.06325	6.23559e-10	5.65857e-08
rnf165b	8:735330-778132	10.0686	21.0392	1.06322	0.000206541	0.00368247
eif4h	15:4444095-4475696	33.7062	70.4296	1.06317	5.5603e-08	3.04569e-06
hebp2	20:30919271-30926942	6.06835	12.6727	1.06235	3.76416e-06	0.000119639
abcd2 (1 of 2)	16:3801334-3814734	1.13734	2.37498	1.06225	0.000337906	0.00556169
c8h9orf3	8:31006910-31168566	4.20681	8.78414	1.06217	0.00120656	0.0158701
mrpl4	11:11440505-11452498	18.6756	38.9924	1.06204	1.86881e-07	8.74093e-06
sft2d3	2:5048644-5050255	5.26817	10.9954	1.06153	1.21496e-08	7.84877e-07
ppih	8:49308842-49362538	7.40386	15.4506	1.06132	5.40093e-05	0.00119288
vac14	25:17949807-17971112	4.30798	8.98888	1.06113	0.00234545	0.0271838
lypd6	9:24101452-24151695	5.47127	11.4159	1.0611	7.28931e-05	0.00152908
antxr1 (1 of 2)	8:52662302-52746460	1.9745	4.11955	1.061	0.00313106	0.0343534
stard3	19:5593149-5610199	3.98593	8.31449	1.06071	6.08423e-07	2.47423e-05
hspa9	14:12400966-12426502	33.2558	69.3616	1.06053	4.91911e-11	5.5799e-09
bbc3	15:23098764-23115128	2.82371	5.88778	1.06013	0.00193681	0.0232417
fubp3 (1 of 2)	5:1302690-1321696	26.0099	54.2165	1.05967	1.92679e-11	2.37242e-09
tmprss2	10:39993731-40016351	3.6591	7.62647	1.05953	7.96704e-05	0.00164845
tmbim4	4:12035390-12043449	24.9143	51.9214	1.05936	3.68423e-06	0.000117488
slc30a8	19:48267628-48286476	0.661883	1.37906	1.05904	0.000129412	0.00247256
nr2e3	25:22997980-23001994	3.21282	6.69338	1.05889	2.61742e-05	0.000636665
brd2a	19:7774986-7793211	11.3384	23.6122	1.05831	0.00297073	0.0328508
stt3b	16:42051618-42144325	18.3698	38.2441	1.0579	1.66733e-11	2.07962e-09
si:dkey-5i3.5	18:8366424-8376177	4.7485	9.88385	1.0576	0.00171489	0.0210521
prdm8	13:31516301-31519960	0.953887	1.98517	1.05737	0.00390552	0.041028
lonp1	22:1228580-1251099	4.21866	8.77918	1.0573	6.52569e-05	0.00139376
zgc:77158	25:17238127-17298682	2.80159	5.83023	1.0573	6.39198e-05	0.00136824
med7	14:35150896-35152585	6.58227	13.6953	1.05702	2.44102e-08	1.44268e-06
ufm1	10:26582375-26596488	16.6868	34.7189	1.05701	1.54163e-05	0.000403062
kdm5a	Zv9_NA683:543-14514	6.07287	12.6298	1.05638	1.17061e-09	9.87633e-08
tnfrsf1a	16:19123790-19134140	4.53334	9.42752	1.0563	1.77238e-09	1.40313e-07
lin9 (2 of 2)	20:44314833-44331436	1.48087	3.0791	1.05607	0.000203689	0.00364258
mfsd6l	3:25950824-25953843	1.14523	2.38024	1.05547	0.000254758	0.00439789
dusp14	15:14875192-14896833	3.14454	6.53372	1.05505	1.48404e-06	5.33143e-05
cacnb4a	9:39126390-39182987	1.85959	3.86348	1.05492	0.00138626	0.0177043
nid2 (1 of 2)	17:14638168-14717994	11.9533	24.8299	1.05467	2.37261e-07	1.07993e-05
rnft2	5:13002564-13048594	3.57334	7.4225	1.05463	0.000151321	0.00282282
ube2d1 (1 of 2)	17:20881174-20887827	10.9003	22.6404	1.05453	6.34361e-09	4.40946e-07
abtb2 (2 of 2)	7:50729623-50775953	0.970355	2.01374	1.05329	0.00255972	0.0291505
slc29a2 (3 of 3)	7:75757285-75774226	4.61141	9.56384	1.05238	0.000113554	0.00221437
zdhhc2	14:31296580-31321935	1.69473	3.51356	1.05188	0.00229273	0.0267171
dus3l	19:430211-441956	4.90618	10.1699	1.05163	6.33458e-06	0.000187866
c11h1orf116 (2 of 2)	11:38849055-38858689	2.92163	6.05582	1.05155	0.000162966	0.00301082
ubap2l	19:8380166-8420488	20.7428	42.9939	1.05152	1.2354e-05	0.000333905
ccdc69	14:27257220-27276827	2.42061	5.016	1.05117	0.000941909	0.01296
tmem57a	19:29778945-29818514	6.31422	13.0825	1.05096	9.8528e-05	0.00196592
prpf8	15:27597893-27611516	20.1488	41.7395	1.05072	8.859e-10	7.71135e-08
clptm1	15:16093195-16115470	16.0951	33.3375	1.05053	1.05738e-09	9.02678e-08
edem3	8:19940472-20157817	7.97903	16.5263	1.05048	0.000372389	0.00601755
ildr2	9:35245480-35272011	4.54087	9.40319	1.05018	4.50961e-06	0.000140314
camk1db	25:8251810-8293598	5.66665	11.7294	1.04957	4.54078e-06	0.000140979
metrnl	3:49633627-49649825	14.2446	29.479	1.04927	2.08684e-11	2.54772e-09
slc30a1 (1 of 2)	17:37383337-37388562	1.09911	2.27457	1.04926	0.000408704	0.00649782
tmed9	14:27413732-27421859	29.5112	61.0599	1.04896	2.22868e-07	1.02006e-05
hbegfa	14:7015234-7018245	5.12147	10.5952	1.04878	0.000700316	0.0101922
cr848757.1	15:18966468-18986016	4.96255	10.2657	1.04867	1.73866e-06	6.12775e-05
evx2	9:1993499-1997905	1.42985	2.95754	1.04853	2.00668e-06	6.94074e-05
fam21c	13:18122045-18171306	9.42026	19.4839	1.04845	9.63356e-06	0.000269609
homez	2:37973893-37979549	3.20015	6.61605	1.04783	2.07317e-05	0.000522362
sfi1	6:40830912-40852916	1.49051	3.08098	1.04758	0.00269246	0.0303443
nup93	18:17196478-17237293	13.2663	27.4168	1.04729	3.77225e-07	1.6307e-05
them6 (1 of 2)	2:52321266-52327464	1.99198	4.1152	1.04676	0.0014926	0.0187999
ensdarg00000077093	10:26335140-26351325	8.08974	16.7087	1.04643	1.42675e-11	1.81208e-09
mrc2	3:19619143-19705610	2.30807	4.76588	1.04606	1.2151e-06	4.50573e-05
tmem168 (1 of 2)	25:22416045-22434283	0.655015	1.35193	1.04542	0.000254545	0.00439789
nup88	5:60787862-60810130	7.21641	14.8929	1.04527	8.04896e-11	8.60507e-09
rrm2b	19:34291835-34303956	11.488	23.7044	1.04502	0.000878777	0.0122612
letm2	10:20671394-20687191	21.5103	44.3785	1.04483	2.41628e-07	1.09634e-05
cd9b	4:4107465-4134180	42.8979	88.5022	1.04481	1.22919e-09	1.02653e-07
ctnnbl1	2:54307208-54402862	9.27574	19.1367	1.04481	3.911e-11	4.53456e-09
ensdarg00000088020	Zv9_NA265:4051-15103	36.6134	75.5209	1.04451	0.000237321	0.00414531
si:dkey-93n13.2	3:15233292-15239952	1.76088	3.63163	1.04432	0.000137087	0.0025935
si:ch211-194b7.4	16:29377231-29400043	3.5821	7.38297	1.0434	8.94082e-05	0.00181538
bx511021.2	3:32266607-32267905	3.97412	8.18967	1.04317	0.000367449	0.00594939
c16h18orf1 (1 of 2)	16:32924199-33036949	3.61724	7.45365	1.04306	0.00119244	0.0157166
mrpl38	12:45972651-46063503	15.3555	31.6378	1.04289	3.98302e-08	2.25903e-06
polh	13:604752-696290	3.74163	7.70637	1.04238	0.000585642	0.00877914
zc3h7a	3:42801599-42835553	5.49712	11.3214	1.0423	5.01281e-11	5.66389e-09
kctd15a	25:20849287-20873297	6.66311	13.7213	1.04215	1.09203e-05	0.000299313
qtrt1	3:48302497-48316404	2.99914	6.17611	1.04215	0.000140145	0.00264431
agfg1a	15:34435711-34520736	15.6329	32.1894	1.042	1.33884e-06	4.88904e-05
usp37	9:693527-731786	4.23563	8.72062	1.04185	8.66767e-05	0.00176802
alyref	3:60286647-60296973	71.1839	146.553	1.0418	1.53265e-09	1.24041e-07
chic2	1:13290842-13311562	8.20326	16.8839	1.04138	1.89369e-09	1.48871e-07
rps6ka6	14:9036918-9091908	10.7317	22.0869	1.04132	1.43171e-07	6.95034e-06
bud13	21:21812040-21820329	3.6157	7.44098	1.04122	5.03676e-08	2.78006e-06
c22h1orf55	22:26868221-26880805	7.10049	14.6112	1.04108	1.22659e-05	0.000332147
wars	17:31167-58823	22.2948	45.8689	1.04081	2.81193e-05	0.000677964
per1a	10:23010980-23031720	5.60049	11.5202	1.04054	3.7477e-07	1.62252e-05
nol6	5:52556014-52584127	4.86715	10.0112	1.04047	4.10104e-09	2.98759e-07
polr2i	18:39206911-39210392	11.2774	23.1962	1.04045	1.3042e-06	4.78685e-05
slc16a8	12:20290312-20300726	18.8743	38.8213	1.04042	2.57399e-11	3.09007e-09
psma1	25:36357866-36431306	67.4863	138.79	1.04024	9.50638e-10	8.20053e-08
cabz01014055.1	14:7865217-7871452	68.1638	140.182	1.04022	1.18418e-05	0.000322177
ywhabb	8:47503535-47515493	82.0482	168.704	1.03995	7.57509e-10	6.73622e-08
arpc5lb	5:33698495-33712252	10.802	22.2104	1.03994	4.40505e-05	0.0010045
mphosph8	9:22495809-22522417	10.0894	20.7136	1.03774	1.17319e-10	1.22029e-08
tmx2b	1:45024747-45037496	13.7868	28.3007	1.03755	8.34966e-09	5.64057e-07
zgc:100980	12:47613340-47649700	1.16805	2.39702	1.03713	3.36077e-05	0.000794343
cox17	9:22269033-22271590	29.3523	60.2235	1.03685	1.45961e-09	1.19134e-07
fbxl3b	6:59670645-59696160	18.1815	37.3037	1.03685	1.51405e-08	9.51424e-07
grhl1	17:32594438-32632164	11.6634	23.9231	1.03642	6.92953e-06	0.000202797
srsf2	12:33407739-33411576	47.6825	97.7983	1.03635	1.53033e-07	7.3732e-06
mrps22	15:6812884-6830476	4.4026	9.02878	1.03618	0.00133519	0.0171701
syncripl	17:50791665-50816177	13.2468	27.1594	1.03581	2.60533e-09	1.98452e-07
iscu (2 of 2)	5:33497657-33506657	5.45104	11.173	1.03541	0.002507	0.028652
ubap1	21:10289972-10306014	9.69927	19.8805	1.0354	3.9841e-07	1.71584e-05
zgc:154018	20:4256993-4283800	0.716858	1.46925	1.03532	0.00414002	0.0429073
bcl2l10	18:37544008-37556294	12.282	25.1668	1.03498	2.8832e-10	2.78761e-08
nolc1	13:4649846-4669032	18.9366	38.787	1.0344	1.08384e-06	4.0714e-05
fam76b	5:25254119-25265274	12.9892	26.5999	1.0341	2.66821e-08	1.56571e-06
psmd10	14:29484857-29489366	4.7586	9.74464	1.03407	4.68407e-07	1.96588e-05
oclnb	5:27857169-27865420	7.62769	15.6151	1.03363	9.61662e-07	3.66985e-05
srp54	17:10511331-10526998	24.528	50.2049	1.0334	5.95259e-09	4.1933e-07
arpc1a	3:40790892-40799236	45.3295	92.781	1.03338	1.76097e-11	2.18224e-09
cuedc1a	10:38470629-38500678	7.977	16.3271	1.03336	1.49496e-06	5.36399e-05
btf3l4	11:13081933-13113736	10.2671	21.0104	1.03308	1.77433e-08	1.09586e-06
bx537263.7	5:1201146-1201238	243.202	497.44	1.03237	1.26994e-05	0.000340842
bx537263.8	5:1189499-1189591	243.202	497.44	1.03237	1.26994e-05	0.000340842
prr12 (2 of 2)	12:5346959-5378156	10.6261	21.7322	1.03223	6.7498e-10	6.05842e-08
ccrn4l (2 of 2)	1:12815414-12838540	3.15774	6.45804	1.03221	0.00150846	0.0189583
wdr26b	20:46950019-46985105	13.6235	27.8554	1.03186	5.97509e-09	4.20401e-07
tesk1 (2 of 2)	1:40601009-40619687	5.85348	11.9645	1.0314	1.73175e-07	8.20643e-06
eif2a	18:2453802-2490014	17.5295	35.8282	1.03131	1.02249e-06	3.87121e-05
me2 (2 of 2)	5:6704635-6962862	13.0461	26.6642	1.03129	7.07478e-07	2.82158e-05
tmem110l	4:24336374-24358588	7.33836	14.9894	1.03041	0.000683222	0.00998985
scaf4	15:40812924-40844597	6.78361	13.8535	1.03012	3.28382e-08	1.89606e-06
c4h22orf40	4:17665839-17674821	9.9625	20.3451	1.0301	3.28067e-05	0.000778286
synpo	Zv9_NA403:43265-107078	4.49072	9.1663	1.02939	4.24309e-05	0.000975284
nop16	21:35932774-35941241	11.4532	23.3773	1.02936	1.11747e-06	4.18408e-05
rnf14	15:3613301-3665965	7.58906	15.4877	1.02913	0.000226165	0.00397576
efnb2 (3 of 3)	1:6774235-6799314	1.92018	3.91842	1.02903	0.000670356	0.00984167
ildr1a	1:566036-571175	9.67938	19.7519	1.02901	1.15741e-08	7.52544e-07
txndc12	2:9361419-9370253	17.0729	34.8091	1.02776	0.000729345	0.0105227
cr854948.1	4:41512932-41772254	15.6769	31.9616	1.0277	0.000196947	0.00353878
prox1b	7:21088163-21098069	2.38112	4.8534	1.02735	3.32257e-05	0.00078693
mrps16	Zv9_NA192:15833-22663	7.90575	16.108	1.0268	9.07251e-05	0.00183824
c1qbp	5:3931671-3945032	40.9843	83.4951	1.02662	2.6275e-11	3.14122e-09
adm (1 of 2)	7:68773097-68775272	1.93526	3.94196	1.02639	4.56173e-05	0.00103622
dab1b	2:2541538-2589203	2.40263	4.89285	1.02606	0.000266207	0.00456546
tmem120a	10:36288500-36298788	2.36155	4.80918	1.02606	0.00352199	0.0376532
heatr1	12:10451429-10751912	3.12956	6.37316	1.02605	5.14641e-05	0.00114589
rbfox2	6:269175-297339	22.8355	46.495	1.02579	1.24647e-07	6.15962e-06
hsd17b2	25:37030311-37038796	2.17768	4.43337	1.02561	0.00285682	0.0318355
dbpa	19:10799650-10818906	12.2058	24.8421	1.02523	2.12199e-11	2.5797e-09
ctgfa	20:25370420-25373097	16.7218	34.0249	1.02486	2.40568e-11	2.89404e-09
tex10	16:29736619-29771331	8.76659	17.8359	1.0247	7.70135e-11	8.295e-09
zgc:194800	5:61251396-61293762	3.91326	7.96085	1.02455	1.18813e-06	4.42281e-05
thap4	2:22110766-22117094	6.24005	12.6935	1.02446	1.74397e-07	8.25757e-06
abcc12	7:39550709-39580743	2.79243	5.68028	1.02444	5.15297e-06	0.000157275
c18h11orf58	18:27253770-27260966	6.21744	12.6456	1.02425	1.81102e-07	8.50515e-06
abcd2 (2 of 2)	Zv9_NA422:1730-16840	1.89573	3.8555	1.02417	0.00395452	0.0414408
myhb	6:40676529-40687210	21.9619	44.6642	1.02412	1.13997e-08	7.42645e-07
il6st	10:7782066-7811404	11.5868	23.5584	1.02375	1.36182e-05	0.000361795
larp4 (1 of 2)	6:39563996-39589981	13.9113	28.2841	1.02373	2.82563e-05	0.000680704
sf3a3	19:16724320-16737220	15.0518	30.5937	1.0233	1.61911e-09	1.29989e-07
abca7	11:5668901-5745429	2.05736	4.17932	1.02247	4.46621e-06	0.000139264
erfl3	16:12733593-12846652	5.48515	11.1417	1.02237	6.30603e-07	2.55003e-05
ube2z	3:23875128-23888133	8.15843	16.5718	1.02236	1.88561e-08	1.15469e-06
tab2	20:1352820-1373740	9.17779	18.6335	1.02168	1.13584e-07	5.68155e-06
znf238	13:11151772-11160529	20.1505	40.9081	1.02157	6.11666e-07	2.48391e-05
chmp4b	8:47446285-47459664	23.0551	46.8036	1.02154	4.34888e-09	3.14824e-07
lmln	9:39554770-39575192	1.8393	3.73364	1.02143	0.00141266	0.017966
pgam5	5:20709098-20719984	8.35217	16.9481	1.0209	1.04201e-07	5.27173e-06
cdr2l	3:60357305-60387944	9.30675	18.8846	1.02087	4.11253e-08	2.32334e-06
pcgf1	14:5400794-5413473	3.19261	6.47816	1.02085	0.00227273	0.0265216
ddx18	9:39366774-39420547	10.901	22.1184	1.02078	3.58494e-08	2.05551e-06
med10	19:28455956-28459816	12.7681	25.9062	1.02076	7.63956e-05	0.00159385
igf2bp1	3:23809315-23866356	25.1314	50.9856	1.0206	4.39684e-08	2.46703e-06
si:dkey-239n17.4	16:31088639-31106197	2.23776	4.53933	1.02042	0.000936936	0.0129095
stip1	5:69801143-69817771	23.1294	46.9106	1.02019	6.08771e-09	4.26243e-07
toporsa	Zv9_NA266:21099-39247	4.35672	8.8354	1.02005	1.5516e-05	0.000405486
mnf1	6:40503411-40507970	12.7695	25.8932	1.01987	1.50015e-06	5.37591e-05
chst6	25:35925934-35939027	3.46412	7.02151	1.01929	0.000201329	0.00360852
ensdarg00000035538	10:7017245-7061968	3.24635	6.57904	1.01906	2.29447e-05	0.000569654
defbl1	21:20693674-20694862	17.1319	34.7186	1.01902	4.81488e-09	3.45091e-07
lgalsla	1:55620124-55630034	1.51485	3.06781	1.01804	2.1492e-06	7.36299e-05
elavl1	2:36844109-36855053	34.0444	68.9247	1.0176	9.58668e-08	4.8887e-06
nrg2b	14:8244341-8406816	3.46301	7.00785	1.01694	8.56501e-05	0.00174956
nt5c3	16:8379868-8402571	22.7084	45.9376	1.01645	4.44588e-06	0.000138759
aes	22:22115187-22167494	8.6127	17.4203	1.01623	2.97908e-06	9.71513e-05
slc1a5	15:12160280-12183588	9.00991	18.2225	1.01614	1.47662e-09	1.20352e-07
e2f6	20:29702781-29709883	8.1106	16.4003	1.01584	2.22192e-06	7.57608e-05
npas2	5:24491238-24616217	2.36796	4.7881	1.01581	8.46263e-05	0.00172979
c19h18orf1 (2 of 2)	19:13067068-13246409	6.70421	13.5521	1.01538	0.0012405	0.016235
yme1l1b	Zv9_scaffold3504:69236-82038	5.8795	11.8833	1.01517	9.42699e-08	4.81152e-06
foxn2b	12:26302853-26338637	5.26876	10.6481	1.01506	1.90116e-05	0.000484316
arhgap42 (1 of 2)	21:21853918-21911046	3.07204	6.20817	1.01497	0.00254352	0.0290004
dmap1	8:18875501-18887136	5.98821	12.1005	1.01487	2.62092e-09	1.99245e-07
taldo1	18:49717089-49724591	39.8758	80.5744	1.01481	1.8804e-07	8.7809e-06
psmb1	13:1014624-1023311	63.8516	129.001	1.01458	3.35414e-11	3.93643e-09
csnk1g1	7:55106604-55222801	4.53752	9.16589	1.01437	8.36638e-07	3.25526e-05
faf1	8:16793260-16925881	9.54288	19.2767	1.01436	4.83224e-08	2.67806e-06
adamts10	8:20835812-20928132	2.21026	4.46396	1.01411	0.000129363	0.00247245
aqp4	20:18209148-18236261	4.37948	8.84332	1.01383	0.00169809	0.0208949
znf131	8:32254387-32265208	5.80973	11.7303	1.0137	5.5624e-07	2.28572e-05
rragd	17:15629338-15661543	1.39576	2.81791	1.01358	8.27414e-05	0.00169857
bet1	19:41860535-41866787	6.65772	13.4407	1.01351	1.91427e-06	6.65306e-05
ube2na	18:15457185-15472239	27.8243	56.1658	1.01334	2.88363e-11	3.41906e-09
fbxo18	4:8915913-8930021	4.20974	8.49272	1.01249	4.1613e-07	1.78151e-05
arf1	2:3463688-3476118	24.4442	49.3055	1.01226	5.54713e-09	3.9414e-07
slc9a6a	14:32488848-32516295	4.86137	9.80527	1.01219	0.000203673	0.00364258
abhd13	9:5356769-5362551	4.54794	9.1719	1.01201	2.96432e-07	1.31701e-05
zgc:56064	21:44036736-44049033	48.2989	97.4007	1.01194	2.61824e-10	2.56152e-08
cdc42ep2	5:39313325-39332881	4.46292	8.99891	1.01176	8.74419e-05	0.00178048
sf3b3	18:18134775-18415420	16.1645	32.5923	1.0117	2.66505e-06	8.85135e-05
tbc1d8b	5:25310394-25344332	4.03105	8.12693	1.01156	7.09298e-06	0.000206115
osbp2 (1 of 2)	5:26238939-26381375	4.61406	9.29342	1.01017	0.000130413	0.00248838
smap1	13:28175108-28487490	16.3882	33.0049	1.01003	5.83947e-07	2.38987e-05
cabz01068600.1	25:5148197-5191996	6.01599	12.1154	1.00997	1.62542e-09	1.29989e-07
nrg1	10:5880965-6070530	3.08784	6.2171	1.00965	0.00237845	0.0274936
slc39a9	17:48279121-48310668	7.89155	15.8865	1.00942	7.73669e-08	4.04554e-06
smox	1:42231650-42248506	19.2703	38.7829	1.00904	1.3402e-07	6.56698e-06
rnf113a	3:32055942-32061563	5.91099	11.8961	1.00902	1.54683e-07	7.4465e-06
rb1cc1	24:36353931-36499208	7.46525	15.0228	1.00889	2.45439e-08	1.4491e-06
ahctf1	17:12084893-12113366	5.11618	10.2945	1.00873	9.27485e-11	9.78853e-09
lrrc58a	1:47983210-47990068	1.45561	2.92888	1.00872	0.00223585	0.0261548
prkacab	1:56466013-56496866	9.97991	20.0693	1.00789	2.12258e-10	2.11472e-08
amotl2b	2:22309422-22318831	4.55328	9.15497	1.00765	1.07954e-07	5.43769e-06
txndc9	9:22852426-22859276	28.9828	58.2738	1.00765	1.34576e-06	4.90812e-05
map7d1b	19:4685727-4805860	15.158	30.4731	1.00746	6.45267e-08	3.47504e-06
secisbp2l	18:4772265-4805151	11.1321	22.3791	1.00743	1.18967e-07	5.91486e-06
gro2	18:20006619-20038468	13.6837	27.5066	1.00732	1.96586e-07	9.13847e-06
znf703	5:25998917-26002619	14.1409	28.4219	1.00713	4.45188e-11	5.12047e-09
ddx10	21:24398266-24449523	4.94439	9.93576	1.00684	8.57037e-06	0.000244243
erh	20:33532804-33536009	46.9863	94.3981	1.00652	5.19325e-11	5.83344e-09
cul3a	2:47766633-47804190	15.971	32.0657	1.00557	2.51695e-10	2.47926e-08
zswim6	10:46509367-46548832	6.47644	13.0016	1.00542	4.08989e-08	2.31281e-06
rab35	8:3844258-3870138	9.49373	19.056	1.0052	2.69401e-09	2.03994e-07
si:ch211-114c12.2	5:25797828-25804915	17.7316	35.587	1.00503	1.88934e-05	0.000481946
psmc1a	17:8741933-8786912	23.0274	46.2048	1.00469	6.39697e-11	6.99467e-09
klhl11	12:15011329-15075081	6.03406	12.1069	1.00463	1.74479e-05	0.000450457
pigm	24:43873325-43881257	2.98771	5.99412	1.00451	0.000590849	0.00884799
cu468012.2	4:51382149-51414664	3.06926	6.15624	1.00416	0.000251739	0.00436014
brms1lb	20:16872812-16889770	2.91106	5.83856	1.00407	1.29004e-05	0.000344952
ecsit	7:19051977-19152113	5.02753	10.0834	1.00405	0.000208368	0.0037093
ucp2	10:37906720-37926603	52.6939	105.668	1.00383	3.57803e-09	2.63996e-07
mrpl21	7:75722600-75729850	10.8307	21.7076	1.00307	9.01977e-06	0.000255283
ddx55	10:3405372-3423760	3.1215	6.25521	1.00282	3.0876e-06	0.000100315
tbx1	5:16890973-16919598	9.43939	18.9152	1.00278	1.99953e-06	6.92016e-05
psmb6	23:44652956-44662183	44.5559	89.2168	1.0017	3.72469e-09	2.74115e-07
rnps1	3:10228500-10244269	22.0932	44.2384	1.0017	1.55207e-09	1.25261e-07
rragc (2 of 2)	19:4919642-4932885	2.63343	5.27281	1.00163	0.000658141	0.00969198
mylipa	19:26826400-26864320	6.63756	13.2881	1.00142	6.62242e-10	5.97199e-08
cttnbp2	18:20505846-20602585	11.0665	22.1522	1.00125	2.04414e-08	1.23342e-06
zgc:162160	16:44961934-45007782	1.76799	3.53782	1.00075	0.0016232	0.0201281
dnajb11	9:33674229-33682033	7.95377	15.9112	1.00033	3.32623e-07	1.45757e-05
rpf1	11:16479322-16500469	8.13787	16.2792	1.00031	0.000128903	0.00246528
ptrfa	3:16596058-16633595	3.52994	7.06115	1.00026	2.39176e-05	0.00058949
ttpa	2:26795641-26801318	3.81926	7.63881	1.00005	0.00131627	0.016976
Down-regulated genes
gene symbol	locus	FPKM-ck	FPKM-cold	log2(fold_change)	p_value	q_value
bx927244.1	15:14142650-14152823	3.08863	0.0605516	-5.67266	4.4323e-09	3.20059e-07
mep1b	20:6598626-6637441	2.2634	0.091889	-4.62246	1.0377e-07	5.25915e-06
asb13 (3 of 3)	4:10547884-10589412	1.6162	0.0796781	-4.34227	0.0006896	0.0100703
si:ch211-203k16.3	20:43019166-43046236	3.79373	0.265275	-3.83806	0.000175345	0.0032056
si:dkey-241h1.11	4:32708667-33007076	43.032	3.08054	-3.80415	7.39043e-07	2.93095e-05
zgc:114104	21:9945171-9953802	1.48876	0.113948	-3.70766	0.000303162	0.00507979
neu3 (5 of 5)	21:20764181-20765510	1.81399	0.149406	-3.60185	2.9421e-05	0.000706398
rh50	8:38371478-38379233	5.79299	0.504701	-3.52081	4.55957e-09	3.28426e-07
cbln8	7:76455488-76457908	1.86663	0.168607	-3.4687	0.000361744	0.00587518
zgc:154142	1:51302950-51347673	11.2781	1.02154	-3.46471	0	0
galnt8 (3 of 5),galnt8 (4 of 5),galnt8a	25:17066480-17125032	2.11987	0.206836	-3.35741	0.000110951	0.00217391
or109-11	10:37393388-37394852	1.47074	0.145414	-3.3383	0.00238996	0.0276045
mep1a.2	20:35508548-35533243	6.49145	0.683203	-3.24815	2.24626e-09	1.74211e-07
nr5a5	3:54095210-54103277	7.01792	0.747064	-3.23174	5.84296e-10	5.31064e-08
zgc:158432	5:38138697-38149187	4.38757	0.49107	-3.15942	5.70497e-06	0.000171578
ctsl1b	12:17659766-17703580	2.22954	0.254031	-3.13367	8.16351e-06	0.000233804
zgc:101553	25:32692079-32717318	2.54938	0.292451	-3.12388	1.25204e-05	0.000337927
acot12	10:44271084-44289090	4.68836	0.567606	-3.04612	0	0
cabz01003056.1	Zv9_NA376:3951-9664	0.784739	0.0967801	-3.01943	0.000614584	0.00913964
olig1	9:33761960-33763795	1.65067	0.204861	-3.01034	4.71248e-05	0.00106533
xkr8.2	19:25479934-25544825	2.27581	0.283166	-3.00666	0.000595273	0.00889575
bx322603.2	12:17758537-18018797	2.06473	0.267382	-2.94898	0.000232514	0.0040737
mfn1 (4 of 4)	2:4552469-4574576	5.19617	0.674081	-2.94645	2.59221e-06	8.65208e-05
si:ch211-77g15.32	2:48100833-48121623	5.08498	0.675358	-2.91252	0.000344396	0.00564594
pdha1b	24:24881396-24889762	4.36919	0.602924	-2.85732	2.077e-10	2.07787e-08
pla2g1b	8:41676783-41692286	21.5251	3.01286	-2.83682	0	0
crygm2b	9:23101756-23103186	11.8358	1.67249	-2.82309	3.11958e-06	0.000101218
cabz01072557.1	23:44261389-44267536	3.20019	0.452591	-2.82188	0.00256597	0.0291985
msantd1	7:19764401-19769334	1.73886	0.246733	-2.81712	1.12402e-05	0.000307406
cpo	1:4464894-4476319	19.4872	2.82655	-2.78542	0	0
bx000534.3	12:17758537-18018797	1.29141	0.188498	-2.77632	0.00111512	0.0148539
ch25hl1.2	18:26840360-26841193	1.43709	0.212537	-2.75737	0.00327422	0.0356321
si:ch211-149b19.4	23:44001074-44014178	3.43055	0.509722	-2.75066	6.06876e-08	3.30848e-06
entpd5 (1 of 2)	17:45196773-45207022	4.20822	0.644142	-2.70776	1.65226e-11	2.06528e-09
snou13	8:38338383-38338479	53.8267	8.26534	-2.70318	0.000882116	0.0122988
y_rna	Zv9_NA427:14594-14701	219.798	33.9434	-2.69498	1.21836e-12	1.91299e-10
sprb	8:1134126-1139305	0.93965	0.149087	-2.65597	0.000746986	0.010719
ahsg	22:40834813-40841855	5.3576	0.864239	-2.63208	1.78398e-07	8.41245e-06
aig1	20:37685995-37793911	3.54752	0.574152	-2.62731	0.000154207	0.00287359
rp1l1 (1 of 2)	20:19192024-19222737	1.09513	0.187003	-2.54997	0	0
aqp10a	16:24468916-24474559	2.7287	0.472187	-2.53078	4.83338e-08	2.67806e-06
gck	8:42670731-42682693	3.26428	0.566315	-2.52709	5.56516e-07	2.28572e-05
nudt1	3:42115760-42120437	2.55131	0.444189	-2.522	2.70591e-06	8.97155e-05
slc9b1	23:44185310-44188873	3.12463	0.550701	-2.50434	0.00265241	0.029975
neu3.3	21:20755233-20760330	5.81087	1.02693	-2.50041	7.57612e-11	8.1754e-09
slc2a5	23:22910204-22927278	1.75497	0.316018	-2.47336	0.00251071	0.028687
ttc9c	14:48290135-48303883	4.01645	0.726935	-2.46602	1.2449e-08	8.03318e-07
cr853281.1	7:27449957-27491267	47.9621	9.0394	-2.4076	1.5159e-12	2.34818e-10
mfn1 (3 of 4)	2:4987996-5032086	4.23679	0.820096	-2.36911	0.00432034	0.0443533
scrn2	20:14550201-14595632	13.5228	2.61868	-2.36849	0	0
hnrnpa3	9:1681886-1693177	5.7699	1.11832	-2.36721	1.50555e-07	7.27207e-06
slc6a19b	16:20931600-20957755	14.885	2.90616	-2.35667	0	0
rhcgl1	6:36160284-36170916	9.57448	1.87351	-2.35345	1.47282e-12	2.2876e-10
mhc2dab	8:37546099-37548453	0.796187	0.159032	-2.32379	0.00454942	0.0461785
cabz01078988.1	19:1127039-1133997	2.38467	0.477213	-2.32109	0.000131307	0.00250213
c21h5orf24 (1 of 2)	21:44374286-44381598	9.8882	1.98892	-2.31372	0	0
lct (1 of 2),lct (2 of 2)	9:47569614-47599526	7.92537	1.60494	-2.30396	8.14904e-14	1.58108e-11
irgq2	15:36848875-36853027	1.56294	0.318359	-2.29553	4.25625e-05	0.000977913
ch25hl2	21:7173571-7174889	1.00689	0.206368	-2.28662	0.00127059	0.0165381
bx000534.6,zgc:174154,zgc:174855	12:17758537-18018797	3.5475	0.743055	-2.25526	1.66258e-05	0.000431164
cabz01044814.2	12:17583550-17586054	1.16041	0.244141	-2.24884	0.000912106	0.0126435
si:ch211-262h13.5	22:41857810-41864867	3.19764	0.678792	-2.23597	3.16004e-05	0.000751835
slc6a18	19:624595-636215	4.03369	0.857329	-2.23418	1.30317e-09	1.07894e-07
si:dkeyp-91h9.1	5:22326319-22328851	2.30683	0.490428	-2.2338	0.00036983	0.00598502
serpinf1	21:38942829-38956551	22.6619	4.86324	-2.22028	0	0
dvr1	17:4016810-4022680	1.25017	0.268978	-2.21657	0.000909638	0.0126146
si:ch211-284e13.2	5:39801231-39815541	4.39445	0.95074	-2.20856	3.10196e-13	5.36321e-11
zgc:92590	16:27366215-27369356	9.75464	2.1288	-2.19605	5.37348e-14	1.06406e-11
chia.3	11:25040783-25152610	184.947	40.639	-2.18618	0	0
sqle (2 of 2)	16:46192806-46205093	2.52919	0.557723	-2.18105	0.000688268	0.0100534
tmprss15	21:33957829-34006439	1.19822	0.265175	-2.17588	0.000533557	0.00814168
bx682557.1	3:42727935-42774174	3.35168	0.742129	-2.17514	5.53267e-08	3.03344e-06
paqr4 (2 of 2)	12:14270749-14282903	2.73344	0.617568	-2.14605	0.000176986	0.00323151
zgc:158321	Zv9_NA796:918-1912	5.2954	1.2156	-2.12307	0.00493091	0.0493554
si:dkey-11n14.1	4:46575194-47062235	2.64964	0.608344	-2.12284	0.00259249	0.0294306
alpl	Zv9_NA903:28922-50824	7.11016	1.6338	-2.12165	2.17091e-11	2.62808e-09
olah	19:11271270-11278547	2.83844	0.654654	-2.11629	6.14488e-05	0.00132619
xpnpep2	14:34566608-34588794	5.25487	1.2154	-2.11222	1.10215e-09	9.37182e-08
si:dkey-237g15.2,si:dkey-237g15.6	4:49701304-49764663	0.77301	0.180784	-2.09622	5.53053e-05	0.00121591
cr388231.2	7:25169303-25172115	1.28701	0.301696	-2.09285	1.52686e-06	5.45807e-05
enpp7 (1 of 4),enpp7	12:34111309-34387207	10.013	2.35489	-2.08814	1.43334e-11	1.81387e-09
cabz01015787.1	4:60453161-60553800	22.4914	5.35968	-2.06915	1.0884e-06	4.08586e-05
dcakd	24:38302554-38306901	3.82485	0.928127	-2.04301	0.00248612	0.0284416
si:ch211-132b12.1,si:ch211-132b12.2,si:ch211-132b12.5	18:38849688-38957938	1.16898	0.284509	-2.03871	0.00373546	0.039583
eef1a2	23:16054282-16082265	0.945739	0.232491	-2.02427	0.000351811	0.00574136
crygm2b	9:23055449-23056406	6.10148	1.50647	-2.01799	7.45368e-07	2.94994e-05
cyp2n13	20:25545050-25552386	24.5921	6.08171	-2.01565	0	0
tmem187	1:45255697-45257392	7.17564	1.77808	-2.01279	3.41495e-06	0.000109812
gpr112 (1 of 2)	14:32591023-32621033	3.59442	0.892933	-2.00913	2.25511e-09	1.74662e-07
bx465840.1,wu:fb37b09	12:17659766-17703580	2.20299	0.549922	-2.00216	0.0028294	0.0315911
ensdarg00000093043	5:9898533-9908410	2.88218	0.720638	-1.99981	0.00016852	0.00309459
si:dkey-193c22.1	5:41825947-41835577	2.71611	0.680077	-1.99777	3.66943e-07	1.59342e-05
bco2a	5:31695066-31719321	6.61798	1.6621	-1.99339	3.60639e-05	0.000844774
ct737190.2	7:53590870-53600175	0.921117	0.232782	-1.98441	0.000432412	0.00680057
enpp7	12:34101460-34108950	9.75186	2.4657	-1.98368	0	0
cabz01044745.1	8:42717079-42718811	13.802	3.49576	-1.9812	6.71886e-10	6.04006e-08
bx323854.2	24:41560752-41565167	0.816222	0.206859	-1.98032	0.0038465	0.0404915
gipc1	3:50277383-50298123	8.62772	2.1923	-1.97653	1.50978e-09	1.22535e-07
mep1a.1	20:35486343-35506192	12.7665	3.24731	-1.97505	2.54431e-10	2.50194e-08
mep1b (2 of 2)	2:304211-314361	9.97256	2.54548	-1.97003	1.94966e-11	2.39037e-09
ensdarg00000011208	8:54687281-54692144	15.1783	3.87689	-1.96904	4.9657e-10	4.57098e-08
rcvrn (2 of 2)	3:47321686-47324855	51.4948	13.2874	-1.95437	0	0
adgb	20:31968475-32045706	0.542269	0.140134	-1.9522	0.00202347	0.0240776
phyhipla	17:20790829-20809330	3.39359	0.877014	-1.95214	3.59094e-07	1.56287e-05
bx004785.4,bx004785.5	3:7107187-7139998	0.601237	0.155629	-1.94982	0.00292399	0.0324023
actl6b	23:44588444-44610519	0.941851	0.244517	-1.94557	0.00199858	0.0238341
vps72 (1 of 2)	16:31887584-31893752	2.06142	0.541079	-1.92973	9.02996e-05	0.00183155
asrgl1	13:27992787-28006654	3.28723	0.866351	-1.92385	8.22192e-07	3.20989e-05
si:dkey-249d8.1	6:49712894-49720766	0.518805	0.136837	-1.92274	0.00108489	0.0145419
ctsl.1	17:27315823-27320142	126.934	33.7938	-1.90925	0	0
si:dkey-92j12.5	1:21989497-22014917	1.49055	0.397186	-1.90796	1.78678e-07	8.41876e-06
smc1a	23:28935977-28957375	2.76804	0.744606	-1.89432	1.08161e-07	5.44338e-06
ensdarg00000077072	5:51917287-51980434	0.801122	0.216652	-1.88664	0.00125627	0.0163855
cu915814.1	17:2955216-2963035	3.38643	0.918667	-1.88215	0.000905177	0.0125626
slc15a1a	9:979723-1288647	20.3398	5.53733	-1.87705	1.05057e-06	3.9619e-05
cyp51	19:577313-595926	13.9207	3.7936	-1.87559	0	0
ensdarg00000077058	22:7779987-7792168	20.6361	5.6869	-1.85945	9.76996e-15	2.21647e-12
stambpb	8:55091795-55109460	5.11454	1.41614	-1.85264	9.42612e-09	6.25053e-07
tmem37	9:903309-909410	2.37139	0.65872	-1.84799	6.89746e-11	7.49923e-09
zgc:92137	17:42998721-43003011	122.6	34.1526	-1.84389	0	0
si:dkeyp-51g9.4	4:49150451-49296929	0.977206	0.273954	-1.83473	8.00538e-07	3.13385e-05
zgc:153968	3:21438727-21445644	40.5115	11.3791	-1.83195	0	0
zgc:174153	12:17758537-18018797	1.89855	0.535925	-1.8248	0.000651559	0.00961224
gria4a	15:43347417-43651645	12.5802	3.57257	-1.81612	6.84284e-09	4.71665e-07
nagpa	16:43175360-43211822	3.29956	0.939459	-1.81237	5.37377e-06	0.00016278
cyp3a65	1:60208276-60218665	118.114	33.6596	-1.81109	0	0
hsp47	15:28732297-28736624	16.4043	4.68712	-1.8073	5.42973e-08	2.97984e-06
duox	25:32922749-32997395	1.15856	0.331335	-1.80597	0.000145197	0.00272358
slc34a2a	1:13316973-13327647	12.4161	3.56204	-1.80144	0	0
stmn1b	16:37064388-37079852	125.365	36.1622	-1.79358	0	0
si:ch211-160b11.4	9:35950170-35958131	3.54527	1.03201	-1.78043	0.000292421	0.00492993
si:dkey-103j14.5	13:23451420-23494354	7.24294	2.13032	-1.76551	0.0023422	0.0271617
cu570981.1	13:3016541-3041110	1.28197	0.377309	-1.76454	0.000393542	0.00629669
si:ch211-224b1.4	2:44842734-44984354	1.82096	0.536253	-1.76371	0.00165655	0.0204843
mlc1	18:14512991-14527910	4.58456	1.35352	-1.76006	3.95708e-05	0.000915387
npc1l1	2:46962473-46987692	12.222	3.63885	-1.74793	8.88178e-16	2.42561e-13
g0s2	23:39751631-39753203	2.62154	0.780675	-1.74762	0.000259152	0.00446173
as3mt	1:31160639-31176851	7.77736	2.31751	-1.74671	1.1881e-08	7.70111e-07
cabz01055343.4	24:38417866-38423084	1.90205	0.566933	-1.74631	0.00360058	0.0383907
fhl5	17:15446840-15452914	8.0174	2.39116	-1.74542	1.71854e-11	2.13424e-09
btd	19:2125380-2129691	2.95615	0.883939	-1.7417	4.66046e-09	3.35274e-07
ensdarg00000092518,ensdarg00000092788,ensdarg00000094077,ensdarg00000095384,ensdarg00000095438	22:19241403-19736079	42.7577	12.7859	-1.74163	2.19984e-08	1.31771e-06
scpp5	1:44292452-44298087	23.4252	7.03447	-1.73555	0	0
cr848784.2	15:19761218-19768497	3.03094	0.91788	-1.72339	0.000371034	0.005999
fp340265.3	3:5984820-5999240	2.81611	0.857071	-1.71622	0.000995079	0.0135397
ttc38	18:10374160-10443596	6.37149	1.94614	-1.71101	9.07925e-06	0.000256086
ntpcr	13:49717250-49725933	3.67142	1.12294	-1.70905	0.0019982	0.0238341
chordc1 (1 of 2)	15:42756423-42776743	2.2019	0.675666	-1.70437	4.55261e-06	0.000141271
cyp2ae1	23:42649847-42671796	1.85765	0.570776	-1.70248	0.00379518	0.0401052
ppcdc	18:18756249-18760231	1.68738	0.51943	-1.69978	9.94483e-05	0.0019788
dnajc30	15:2582053-2587358	3.31445	1.03174	-1.68369	2.56361e-05	0.000625426
cabz01081656.1	11:46613696-46620837	1.09226	0.340874	-1.68	0.000554253	0.00838494
pi16	23:41945207-41963973	3.10849	0.971227	-1.67833	0.000482277	0.00747464
cu571169.3	4:5723565-5727227	2.19159	0.693872	-1.65924	0.00167344	0.0206534
cabz01102274.1	Zv9_NA973:5019-5848	7.46179	2.38081	-1.64807	8.93177e-09	5.96389e-07
bcl2 (2 of 2)	2:12977331-13008252	7.21758	2.31263	-1.64198	0.000470015	0.00730818
obfc2aa	9:25237414-25252075	4.13063	1.32564	-1.63967	0.00152694	0.0191571
si:dkey-234h16.7	5:21745315-21746865	4.09458	1.31915	-1.6341	2.80945e-05	0.000677655
srsf1b	21:38403757-38412609	22.9968	7.43507	-1.62902	1.38134e-12	2.15714e-10
serpina7,si:ch211-186e20.2,si:ch211-186e20.7,zgc:174259,zgc:174260	5:30435852-30497898	22.8424	7.42732	-1.6208	2.36638e-09	1.82544e-07
pygo1	13:52269334-52278045	1.57364	0.512557	-1.61832	0.00350203	0.0374677
zgc:194887	17:377782-421809	6.73081	2.19403	-1.6172	2.97806e-12	4.29499e-10
dzank1	22:25522032-25536468	0.504989	0.164622	-1.61709	0.00446785	0.0455432
wipi1 (2 of 2)	12:1235497-1251201	1.9551	0.638045	-1.61551	0.000191835	0.00346096
c12h17orf101	12:29778775-29897335	2.80671	0.916647	-1.61444	0.00116706	0.0154586
rbp1 (1 of 3)	2:38720261-38740873	14.721	4.81315	-1.61282	0.00473116	0.0477124
arl3l2	14:908111-918290	2.81444	0.920405	-1.61251	3.3931e-08	1.95524e-06
dgat2	10:33452075-33478826	27.6406	9.0552	-1.60997	3.73235e-12	5.33679e-10
rnasel3	14:40044380-40046544	15.0052	4.9343	-1.60454	7.10745e-05	0.00149857
zgc:154075	23:21091919-21103139	4.9417	1.62705	-1.60275	3.1314e-05	0.00074656
tmem56 (1 of 2)	2:14855672-14862429	1.59683	0.526424	-1.60091	0.000135559	0.00256787
ulk3	18:5016513-5036934	7.38858	2.43893	-1.59905	0.00088248	0.0123009
mctp2 (2 of 2)	18:23154389-23237507	1.88212	0.622463	-1.5963	6.09816e-05	0.00131759
itfg2	4:16607298-16622306	4.18572	1.4008	-1.57922	1.42726e-06	5.16285e-05
ctskl	22:16628895-16638473	7.26767	2.43914	-1.57512	0.000230619	0.00404418
cabz01094245.1	24:91948-93590	3.60702	1.2118	-1.57365	0.000406709	0.00647231
def8 (1 of 2)	18:31265268-31274145	10.601	3.56451	-1.57242	1.05646e-08	6.95739e-07
nf2a	5:12815568-12897843	1.49556	0.50289	-1.57237	0.00133794	0.0171976
si:ch211-132b12.7	18:38965601-38981932	8.75841	2.95043	-1.56974	1.28427e-09	1.06635e-07
ensdarg00000092532,ensdarg00000093843,ensdarg00000094840,ensdarg00000095005	22:19241403-19736079	19.0481	6.44663	-1.56303	0.00133638	0.0171816
slc15a1b	6:12467340-12500158	46.4862	15.7344	-1.56288	0	0
slc47a1	21:38777565-38810294	7.63525	2.58506	-1.56248	0.000100941	0.00200573
dpyd (4 of 5)	24:31750588-31817138	1.88175	0.637565	-1.56143	0.00486801	0.0488409
znf532	21:9301204-9354752	3.56406	1.20923	-1.55943	0.000338102	0.00556319
si:ch211-283g2.1	5:4154787-4211897	3.22145	1.09317	-1.5592	0.000416705	0.00660221
txndc16	17:14756620-14805982	1.72604	0.588282	-1.55289	0.00443243	0.0452782
serac1	20:26077869-26089777	3.75185	1.27911	-1.55246	1.0161e-05	0.000282314
si:dkey-7c18.24	20:46282266-46286102	28.6225	9.83066	-1.54179	1.24345e-14	2.76651e-12
wdr31	5:10890194-10909914	2.41014	0.829603	-1.53863	0.00206329	0.024459
cabz01015815.1	Zv9_NA382:48607-59352	1.42319	0.490387	-1.53714	0.000778459	0.0111002
ttc14	22:40571662-40597507	6.99907	2.42717	-1.52789	4.99093e-08	2.76005e-06
si:ch211-239j9.1	6:52301251-52305122	4.42255	1.55004	-1.51257	0.00257204	0.0292445
cnpy2	11:2519649-2527384	3.76798	1.32591	-1.5068	0.00162296	0.0201281
kcnc1a	7:34362223-34423597	8.2599	2.92168	-1.49933	2.33324e-08	1.38752e-06
chid1	25:3844488-3865141	5.94525	2.10418	-1.49848	5.34837e-05	0.00118354
c1qtnf9	24:22514729-22521481	2.00338	0.711033	-1.49445	0.000431855	0.00679368
mtrr	24:17404261-17454123	3.01022	1.06889	-1.49375	0.00317907	0.0347413
ttr	20:6193300-6209098	30.08	10.6896	-1.4926	1.50215e-11	1.88996e-09
entpd8	6:40969620-40988251	4.2905	1.53106	-1.48661	7.21569e-05	0.00151695
pex11g	11:5638333-5647736	3.01366	1.07593	-1.48593	0.00430149	0.0442228
myef2	18:4664238-4679308	30.2898	10.8521	-1.48086	3.9091e-12	5.56192e-10
klb	14:741833-749039	2.55721	0.919077	-1.47631	4.5494e-05	0.00103455
miox	18:5792075-5828236	12.5128	4.50105	-1.47507	1.04915e-05	0.000289819
npas4	14:31506583-31512448	0.690015	0.248449	-1.47368	4.9905e-05	0.00111722
ky	13:13602702-13617398	1.30446	0.470424	-1.47142	0.0004268	0.00673621
sc:d158	3:34673283-34678935	1.75087	0.632419	-1.46912	0.00326088	0.0355208
ctsbb	20:53520726-53540390	32.0732	11.5927	-1.46815	0.000158795	0.00294319
amy2a	2:15433337-15447555	94.9167	34.368	-1.4656	0	0
si:dkeyp-1h4.8,si:dkeyp-1h4.9	18:7032703-7044570	48.0059	17.4304	-1.46161	5.60396e-12	7.72542e-10
bx927371.1	7:21828536-21928505	5.5908	2.04094	-1.45382	1.15472e-06	4.31793e-05
c6ast3,c6ast4	7:40027641-40036671	246.163	89.9361	-1.45264	2.22045e-16	6.46217e-14
si:dkey-38k3.2	13:34850798-34906302	1.75198	0.641774	-1.44885	0.000706758	0.0102507
faah2b	7:25674569-25687957	7.63296	2.79826	-1.44771	9.40865e-11	9.91159e-09
si	18:2814014-2937334	58.8761	21.6277	-1.4448	1.26277e-12	1.97733e-10
gramd3	Zv9_NA384:39157-63677	2.43018	0.894355	-1.44214	0.000220916	0.00390253
pstpip2 (2 of 2)	10:7160081-7167069	1.20071	0.442069	-1.44154	0.00188161	0.0227165
slc29a4 (1 of 2)	1:7677990-7688428	4.01563	1.47874	-1.44126	7.90099e-05	0.0016374
lyplal1	16:3241446-3254313	3.46621	1.27654	-1.44112	0.00158839	0.0198016
usp20	5:34916597-34948374	4.57672	1.6868	-1.44002	2.43781e-05	0.000599301
si:dkey-14d8.6	4:5404831-5407052	68.3941	25.2474	-1.43774	0	0
arf3a	23:27861788-27874369	5.38766	1.98991	-1.43696	5.1152e-05	0.00113982
nek3	15:3501984-3515739	0.635565	0.235422	-1.43279	0.00031547	0.00525698
smpdl3b	16:5653494-5666474	16.3439	6.08459	-1.42552	1.45551e-07	7.04219e-06
als2cr8	9:13505824-13527559	5.12465	1.91027	-1.42368	0.00262984	0.0297783
sirt3	7:58676986-58754450	4.48688	1.67344	-1.42289	0.000275191	0.00469021
cxcr3.1,si:dkey-11o1.2,si:dkey-11o1.3,si:dkey-250k15.10,si:dkey-250k15.7,si:dkey-250k15.9,zgc:198329	16:13308874-13460974	16.8784	6.30769	-1.42	0.000406085	0.00646416
galk1	12:35285116-35300331	2.19576	0.821059	-1.41916	5.07991e-05	0.00113371
mpx	10:6719119-6834581	4.05965	1.525	-1.41254	0.00237098	0.0274128
jmjd7	17:10572520-10598921	3.53013	1.32632	-1.41229	0.00322378	0.0351698
ensdarg00000043168	22:7524743-7777612	11.4518	4.3068	-1.41089	0.00315574	0.0345518
zgc:162780	9:29726871-29730427	3.93786	1.48095	-1.41089	0.00113298	0.0150604
rgs9bp	18:4416769-4417498	30.8771	11.6278	-1.40897	1.42109e-14	3.1375e-12
bx322792.2	7:2342410-2462699	7.69581	2.90105	-1.4075	0.00308442	0.0339062
ensdarg00000067564	5:72402197-72404174	3.10244	1.17258	-1.40372	0.00105464	0.0142025
atoh1b	14:51971449-51972253	2.14392	0.810934	-1.40259	0.00327564	0.0356344
zpld1 (1 of 2)	10:29854106-29861466	2.54634	0.96542	-1.3992	8.25467e-05	0.00169639
ethe1	16:57828375-57846922	19.6427	7.46269	-1.39623	3.38557e-09	2.50758e-07
si:ch211-117c19.1	5:56379619-56382887	0.814117	0.309362	-1.39594	0.00334926	0.0361622
aplf	1:52126310-52147697	1.43237	0.544574	-1.39521	2.63052e-06	8.77205e-05
ift27	6:311980-314445	7.87148	2.99365	-1.39473	0.000280586	0.00476525
arl16	3:47487503-47493683	6.8249	2.59913	-1.39278	0.000117186	0.00227442
acsl5	12:32845792-33163215	29.2664	11.2388	-1.38076	5.71099e-13	9.37578e-11
ct737190.1,cyp2x10.2	7:53391897-53551578	3.52657	1.35594	-1.37897	0.00277083	0.0310665
cabz01060404.1	Zv9_NA719:296-19158	1.38191	0.532552	-1.37567	9.30225e-06	0.000261735
zgc:86709	20:9864707-10160985	27.3254	10.5321	-1.37545	0.000678148	0.00993078
ebi3	2:42037720-42043784	2.72402	1.05138	-1.37345	0.00135721	0.017395
atm	15:6400043-6503351	1.52691	0.592322	-1.36616	1.79612e-05	0.000461639
pnp4a	11:25223686-25231258	8.25203	3.20917	-1.36255	3.54172e-07	1.54612e-05
slc7a9	7:39898995-39921016	4.27352	1.66721	-1.35799	0.000128553	0.0024635
kcnt1	21:5110269-5158026	1.44851	0.56814	-1.35025	0.00223313	0.0261336
plcg2 (2 of 2),plcg2	18:12725623-12792014	2.16108	0.849194	-1.34758	0.00110761	0.0147811
gnat2	8:26077410-26146561	233.113	91.6137	-1.3474	1.42768e-11	1.81208e-09
tbcel (2 of 2)	5:66439956-66485926	16.1975	6.37605	-1.34504	7.47965e-08	3.93614e-06
si:dkey-236e20.1,si:dkey-236e20.3,sult3st2,sult3st3,zgc:113317	22:15455710-15487773	13.5249	5.3624	-1.33466	0.00313636	0.0343854
mfi2	6:29805458-29823877	13.0505	5.18485	-1.33173	2.96404e-10	2.85141e-08
si:dkey-266f7.9	19:8708951-8719619	5.34026	2.12538	-1.32919	0.00102154	0.0138371
ankrd9	17:29335654-29336840	11.624	4.63482	-1.32653	2.61727e-10	2.56152e-08
slc15a2	9:38372189-38392143	5.96972	2.38233	-1.32529	4.66886e-08	2.60598e-06
plcxd2	24:25781417-25794843	1.86874	0.746728	-1.32341	0.000680156	0.00995512
si:dkey-20i10.7	13:12357509-12363732	4.34107	1.7363	-1.32203	0.000592746	0.00886488
ankle2	5:20724858-20746543	4.05004	1.62484	-1.31764	0.000183677	0.00333676
pane1	1:55700410-55705939	5.20199	2.08865	-1.31649	1.27213e-05	0.000341258
si:ch211-39k3.2	18:25536286-25555378	5.1043	2.05732	-1.31095	0.000856358	0.0120036
cu855779.1	24:29154058-29168517	13.5576	5.47156	-1.30908	0.000112597	0.00219942
myo3b	9:3674401-3900278	2.79074	1.12948	-1.30499	0.000150996	0.00281767
adcy2a	16:10602930-10711101	1.6157	0.654862	-1.3029	0.00205561	0.0243729
upk3l	5:60950864-60962871	1.25013	0.507079	-1.3018	0.0046814	0.047285
itgb1bp3	2:56106246-56216886	19.2889	7.82971	-1.30074	0.000454287	0.00709811
aqp9b	7:31618818-31742987	30.4949	12.3796	-1.30061	2.04936e-05	0.000517048
fp236513.2	3:7182244-7183510	2.96216	1.20545	-1.29707	6.7857e-05	0.00144022
fads2	25:4189673-4205179	11.2745	4.60211	-1.29269	1.88956e-08	1.15588e-06
gpc6l	14:190492-200353	7.88527	3.22103	-1.29164	0.000106261	0.00209626
setd7	14:49134989-49148620	10.7284	4.38315	-1.29139	3.45674e-08	1.98794e-06
tspan13b	19:31633393-31644600	5.8496	2.39037	-1.29111	1.05381e-07	5.32204e-06
cr356227.1	4:53105940-53285393	4291.64	1754.11	-1.29079	1.42076e-05	0.000375776
c17h14orf101	17:44162049-44238744	1.61335	0.660173	-1.28914	0.000112287	0.00219486
si:dkeyp-55f12.3	20:27117126-27121902	4.07624	1.67195	-1.2857	0.00435518	0.0446315
slco2b1	21:38976823-39011110	11.1013	4.55443	-1.28538	2.45913e-06	8.27717e-05
zmynd8	11:18981351-19024848	2.10559	0.865553	-1.28253	9.73003e-06	0.000272044
cabz01059415.2	1:57206806-57211253	1.33277	0.551801	-1.27221	0.000372693	0.00601907
agmo	15:33630920-33714780	19.3004	7.99396	-1.27165	2.48268e-07	1.12206e-05
ankrd16	4:10522601-10527715	3.45625	1.43384	-1.26933	0.00132731	0.0170878
zfc3h1	25:38474297-38499441	5.00446	2.07895	-1.26736	0.000414976	0.00658477
ap5m1	17:44487592-44500579	2.8341	1.1779	-1.26668	6.42864e-06	0.000189777
dio1	8:18558969-18561489	4.14727	1.72448	-1.266	0.00026075	0.00448655
prodh2	12:4606661-4621308	6.56324	2.73569	-1.2625	6.62394e-05	0.00141265
cr388231.1	7:25138105-25163505	4.00045	1.66819	-1.26188	0.000289665	0.00489116
dpys	16:47134747-47161974	8.60864	3.59829	-1.25848	1.1572e-10	1.20584e-08
ensdarg00000077504	8:30566733-30567435	7.29969	3.06362	-1.2526	8.79295e-06	0.000249968
cr388002.2	1:12883122-12899648	9.4916	3.98826	-1.25089	3.26329e-07	1.43217e-05
scpp1	1:37230998-37234194	4.70786	1.98117	-1.24872	0.0046057	0.0466595
cyp2ad6	20:25555404-25563331	4.67631	1.9698	-1.24732	0.000636718	0.00941468
dbndd1	25:38154134-38167307	1.65747	0.69832	-1.24702	0.00060745	0.00905038
tlcd1	21:25473477-25483569	6.35711	2.68295	-1.24455	0.00070052	0.0101922
msmo1	1:19695043-19710089	7.45422	3.15566	-1.24012	2.84413e-06	9.35446e-05
g6pc3	12:3895082-3904674	2.55257	1.08712	-1.23144	0.00384006	0.0404534
rbpms	7:77052591-77060138	3.05278	1.30107	-1.23043	0.000161354	0.00298294
zgc:194659	3:1189917-1554266	7.32254	3.12874	-1.22676	0.000501507	0.00772696
atpbd4	17:53687226-53762506	6.41216	2.73987	-1.22671	0.00449002	0.0457206
zgc:162913	17:344787-357846	4.78489	2.05139	-1.22188	0.000106393	0.00209814
cabz01103841.1	7:76219903-76236505	5.97928	2.57631	-1.21466	3.82229e-07	1.64986e-05
hnrnph3	13:23003727-23013806	4.15906	1.7955	-1.21187	0.0037407	0.0396094
adamts8 (2 of 2)	15:16642613-16671649	0.934532	0.403965	-1.21001	0.00055635	0.00840785
bx510940.2	21:21800309-21804814	0.959928	0.415799	-1.20704	0.00439564	0.0449582
zgc:77439	7:27425720-27434020	42.8885	18.6047	-1.20493	3.67114e-06	0.000117135
cdipt	3:21338353-21350423	9.97738	4.33251	-1.20346	3.12147e-09	2.32392e-07
flj13639	15:41987580-42013228	6.2334	2.71046	-1.20148	4.03358e-08	2.28546e-06
lss	9:39534088-39552700	1.8404	0.801221	-1.19975	9.39802e-05	0.00189553
bx548078.2	15:19920233-19938426	2.7271	1.19011	-1.19628	0.00131216	0.016942
ush2a	17:29435857-29833153	0.524587	0.229937	-1.18994	1.19734e-05	0.00032545
ccdc90b	21:22003788-22007147	2.74249	1.2043	-1.18729	0.000781259	0.0111296
tmem237a	9:13990563-14005169	22.6148	10.0058	-1.17643	1.51703e-05	0.000397895
c6h14orf149	6:12991547-13003187	1.4408	0.639247	-1.17242	0.00500122	0.049981
prkab1a	10:17966660-17976383	14.9125	6.62041	-1.17153	1.02572e-05	0.000284407
ncr3lg1	12:4679664-4708624	10.4833	4.65523	-1.17116	1.20801e-07	5.99571e-06
amdhd1	7:20549908-20577873	6.87062	3.05855	-1.16759	0.000472618	0.00734537
apcs	13:20508373-20510467	24.9203	11.0966	-1.16721	1.30774e-09	1.08116e-07
msh6	13:49329280-49402603	5.54212	2.46803	-1.16708	0.00247263	0.0283117
gria3a	5:25021291-25098495	31.0706	13.8518	-1.16547	9.45213e-07	3.61907e-05
mpz	2:44320982-44344526	10.265	4.5789	-1.16466	5.4623e-05	0.00120275
efemp2 (2 of 3)	21:24833648-24845616	1.88378	0.840497	-1.16432	0.000184087	0.00334211
tcp11l2	4:15794115-15811077	22.5177	10.0734	-1.16051	2.98379e-10	2.86563e-08
cyp2v1	20:25564275-25588018	8.29987	3.7194	-1.15802	0.00323681	0.0352853
sept8b	14:51299717-51322684	7.10437	3.19703	-1.15198	0.000499127	0.00769852
ftr01	2:11461566-11469714	2.33048	1.05231	-1.14707	0.00418586	0.0432967
ensdarg00000053774	22:41823910-41838077	18.0783	8.16336	-1.14703	4.51488e-09	3.25614e-07
c21h5orf4	21:44165896-44177580	71.1189	32.1533	-1.14527	3.65707e-13	6.25327e-11
fam172a	5:51548855-51821549	9.5566	4.32376	-1.14421	0.000324687	0.00538876
ca7	7:45790299-45801710	1.41984	0.643818	-1.141	0.00383575	0.04043
cyp2aa9	23:42888155-42901803	1.54185	0.699464	-1.14034	0.00332454	0.0359763
mnd1	1:24035505-24073635	5.03838	2.28705	-1.13948	0.000103839	0.00205411
saal1	25:8439426-8465457	2.38081	1.08235	-1.13729	0.00145793	0.0184236
prelp	11:21909826-21920185	7.02345	3.19683	-1.13554	1.27689e-05	0.000341912
bx927253.1	4:39573932-39578495	1.46605	0.668591	-1.13274	1.02918e-05	0.000284986
ensdarg00000060439,ilkap	15:46066674-46124061	5.45239	2.49373	-1.12858	8.46523e-05	0.00172979
habp2	12:33400339-33406861	6.59251	3.02569	-1.12356	2.11294e-06	7.25171e-05
mks1	5:57499958-57534858	1.87943	0.864592	-1.1202	0.0026378	0.0298567
rbm5	6:53229226-53237975	40.4266	18.6363	-1.11719	8.50818e-07	3.30374e-05
ints6	9:24858784-24875173	3.05096	1.40802	-1.1156	0.00144322	0.0182778
anxa1a	5:27222313-27227874	108.487	50.151	-1.11317	3.12035e-11	3.67703e-09
nme7	6:28941284-29008201	4.55241	2.1054	-1.11254	0.000670308	0.00984167
lrrc45	12:3585246-3612366	2.83809	1.31299	-1.11206	0.00219509	0.0257827
zgc:77112	8:54721320-54724687	2.75692	1.27621	-1.11119	0.000219714	0.00388378
si:dkey-119m7.4	20:321698-418457	11.8856	5.50238	-1.11109	0.000355897	0.0057982
ap1s3 (1 of 2)	15:41886956-41887693	18.1004	8.40463	-1.10677	0.00164832	0.0203913
her8a	7:27555808-27562348	3.00966	1.40715	-1.09682	0.00150307	0.0189069
fxyd6	15:13143069-13191368	14.365	6.72581	-1.09478	1.21319e-05	0.000329138
slc23a1	21:28835368-28855306	4.2298	1.98517	-1.09133	0.00132535	0.0170685
si:dkey-270m17.5	21:27896733-27917942	129.854	61.0587	-1.08862	1.37383e-08	8.77667e-07
txnipb	16:45707108-45710445	16.4501	7.75513	-1.08487	5.23029e-10	4.7992e-08
rhcga	7:15168691-15180088	25.3948	11.9826	-1.08359	9.47256e-06	0.000265748
nes	16:31272000-31282459	1.63561	0.771895	-1.08335	2.96538e-06	9.68142e-05
chmp5a	2:30609426-30616578	4.86995	2.3043	-1.07958	0.00336107	0.0362625
c13h6orf108	13:3872912-3878539	5.66865	2.68237	-1.0795	0.000962741	0.0131868
xdh	17:33546467-33580198	7.03625	3.33579	-1.07678	3.09789e-09	2.31146e-07
adamtsl7	1:20359324-20381871	4.8826	2.31529	-1.07646	7.83454e-05	0.00162746
si:ch211-175f12.2	16:4994426-5010431	2.71867	1.29218	-1.07309	0.000122455	0.00236393
stc1l	10:44043229-44050187	3.93388	1.87013	-1.07281	0.000100297	0.001995
pex11b	19:24553801-24562391	5.90084	2.80782	-1.07147	0.00138124	0.0176586
cyp2ad2,cyp2ad3	20:25564275-25588018	41.0942	19.6184	-1.06672	3.69262e-06	0.00011769
hmga1b	6:54097325-54108139	9.07906	4.3347	-1.06661	8.1887e-07	3.19909e-05
naaladl1	5:27892868-27907117	6.63416	3.16797	-1.06636	2.65598e-06	8.84161e-05
syngr1a	3:21461496-21493577	24.2317	11.6053	-1.06211	3.20975e-06	0.000103851
si:ch211-249c2.1	4:45726615-46011947	491.952	235.792	-1.061	0.00288035	0.0320358
agmat	23:37565076-37624760	14.6615	7.03249	-1.05992	0.00022791	0.00400155
p2rx4a	21:13926107-13935469	3.27045	1.572	-1.05689	0.000919098	0.0127252
cabz01049625.1	Zv9_NA678:36795-49984	1.96765	0.946001	-1.05656	4.60187e-06	0.000142492
ftcd	22:12910169-12925825	25.0484	12.0444	-1.05635	8.61997e-11	9.14765e-09
s100a10a	19:9229418-9230809	102.271	49.1769	-1.05634	1.25944e-11	1.62357e-09
asah2	12:6801163-6827063	18.1658	8.75427	-1.05317	1.79018e-07	8.42787e-06
cu457778.1	Zv9_scaffold3473:146788-151727	1.65837	0.79975	-1.05214	0.00179077	0.0217887
pcmt	20:1316712-1338054	16.1412	7.80569	-1.04815	6.78669e-09	4.68355e-07
si:dkey-14d8.7	4:5410349-5413091	9.52462	4.61447	-1.0455	0.000177741	0.00324132
gucy2c (2 of 2)	3:4298502-4317412	12.3778	6.00983	-1.04236	0.000255037	0.00440139
cabz01067170.1	7:76148222-76167451	5.9435	2.88707	-1.04171	0.00488026	0.0489419
fndc7 (1 of 7),fndc7 (6 of 7)	23:1667535-1681600	14.8227	7.20069	-1.04161	0.000160051	0.00296172
si:dkey-242g16.2	10:18016938-18019004	7.66251	3.72855	-1.0392	0.00116203	0.0154039
zgc:103681	15:15892704-15903928	4.26303	2.07691	-1.03744	0.000770802	0.011016
ctrl (3 of 3),ctrl	15:36518668-36533949	346.127	168.641	-1.03735	3.53028e-08	2.02618e-06
fam151a	2:10860359-10874248	3.36083	1.63768	-1.03717	0.000188804	0.00341483
slc5a11	3:18477570-18497720	4.88645	2.38174	-1.03677	5.77862e-05	0.00126179
isoc2	16:14544713-14561307	12.2894	5.99332	-1.03598	0.000102861	0.00203687
gsto1	13:25604321-25612941	4.10541	2.00576	-1.03338	9.65351e-05	0.00193554
cox6a2	3:31175615-31193221	15.8254	7.75573	-1.02891	0.00173963	0.0212969
pdzk1	9:5902758-5932794	39.742	19.4986	-1.0273	5.11857e-11	5.77207e-09
herc4	13:51362781-51422620	3.99424	1.96107	-1.02628	1.31399e-05	0.000350382
ppm1n (2 of 2)	21:20195425-20201223	7.96615	3.92139	-1.02252	3.9107e-05	0.000906747
pm20d1.1,pm20d1.2	23:18164508-18201121	12.5307	6.19636	-1.01597	0.00364727	0.038818
ensdarg00000079079,sult1st1,sult1st2,sult1st3	8:48600901-48735311	36.2423	17.9263	-1.01559	3.41926e-06	0.000109889
haao	13:8320146-8350400	15.1255	7.48945	-1.01405	3.10347e-08	1.79733e-06
elovl2	24:8660416-8688134	11.2148	5.56642	-1.01058	1.53228e-08	9.60787e-07
cr558302.2	11:3638118-3646662	7.5504	3.75481	-1.00781	2.59304e-06	8.65208e-05
gc	5:47282878-47303096	42.4847	21.1861	-1.00383	8.29275e-10	7.27338e-08
pkp1	6:54666463-54709200	6.17971	3.08273	-1.00333	9.02092e-08	4.63713e-06
mfsd4a	11:39669254-39692948	5.50384	2.74624	-1.00298	0.00443986	0.0453461
cabz01072040.1	21:64249-117778	10.093	5.03762	-1.00254	6.90158e-05	0.00146158
si:ch211-218c6.9	18:16637682-16642234	3.09112	0	-1.79769e+308	0.0033968	0.0365932
si:dkey-1p9.5	2:18448330-18468279	0.787727	0	-1.79769e+308	0.00158862	0.0198016
si:dkey-28f6.2	16:42702426-42704314	0.70183	0	-1.79769e+308	0.00345489	0.0371219
