# Supplementary material for: Transcriptomic characterization of cold acclimation in larval zebrafish
Source: BMC Genomics. 2013 Sep 11;14:612. doi: 10.1186/1471-2164-14-612 (PMC3847098; doi:10.1186/1471-2164-14-612)
Supplement: Additional file 4 — A comparison between the results of microarray and RNA-seq. [file 1471-2164-14-612-S4.xlsx]

## Sheet: Comparison
	Fold change				Fold change
Gene symbol	Microarray-2h	RNA-seq 24h		Gene symbol	Microarray-48h	RNA-seq 24h
irg1l	2.00994	12.1623		idi1	2.61109	20.9
dazap1	2.09539	5.68472		irg1l	6.72975	12.1623
per1b	4.33161	4.4009		zgc:162608	3.80314	12.0049
noxo1a	8.98312	4.12259		cry5	2.80695	12
atf3	3.93828	4.04225		mmp13a	3.49187	10.5436
trim63	2.05424	3.82434		hsp70.3	9.38931	8.95591
tnfb	6.13221	3.60175		zgc:100868	4.21718	6.51042
zgc:112234	4.60636	3.34311		zgc:161979	2.52466	6.10038
ankrd22	2.08199	3.27662		per2	4.48623	5.87317
si:dkeyp-34c12.1	3.06525	3.11793		brf2	3.71242	5.85046
fos	15.108	3.11074		dazap1	2.50867	5.68472
edn1	2.10914	2.98533		hmgb3a	4.0337	5.64694
nr1d1	5.72845	2.94305		odc1	4.25756	5.43026
elovl1a	2.01703	2.85456		hsp70l	4.13092	5.26302
ptgs2b	3.87623	2.84877		zorba	2.02259	5.22062
rel	2.2615	2.73458		prpf31	3.44101	4.72748
zgc:112964	2.03509	2.72263		rhoae	2.58971	4.48053
cldnb	2.30206	2.63662		prdx1	5.52324	4.4101
arrdc3b	2.34477	2.61136		sart1	2.75496	4.30893
nr1d4b	9.83371	2.53682		pl10	2.21482	4.30762
nr1d2a	5.22495	2.50606		mmp9	2.0857	4.28142
nfil3-2	4.59416	2.47026		noxo1a	3.34434	4.12259
klf11b	2.42741	2.43311		prpf4	2.18401	4.00374
klf11a	2.20914	2.39257		abl2	6.11455	3.99762
nfil3-5	2.65365	2.36602		ddx3	2.38298	3.97171
phlda2	2.05171	2.36231		prmt1	2.94042	3.93229
ripply1	2.11369	2.33082		sgk2b	4.91886	3.71484
dusp4	2.05984	2.31282		ewsr1b	2.70075	3.69043
si:dkey-221j11.3	2.65814	2.28246		nsfl1c	2.66434	3.66288
bdkrb1	2.16704	2.23239		uevld	3.15016	3.6469
dusp5	4.04236	2.21617		etf1	3.30375	3.62447
angptl4	2.73361	2.21613		zgc:153258	3.98999	3.61877
angptl4	2.2162	2.21613		tefa	2.18165	3.55101
nfkbiaa	5.39729	2.19722		cirbp	2.55929	3.52668
dbpb	3.07776	2.1712		snrpd2	2.57179	3.50416
junbb	3.14221	2.13997		atad3b	2.23571	3.48529
bhlhe40	2.88404	2.12787		scd	2.32608	3.48119
foxf2a	2.57164	2.11955		prpf3	2.38125	3.47584
per1a	3.72696	2.057		psme3	2.13488	3.4536
gadd45bb	2.28064	2.0302		dgcr8	5.11448	3.41546
nfil3	3.00285	1.9824		ptgds	3.81444	3.41153
f3b	2.32137	1.96561		slmo2	2.13602	3.41049
mknk1	1.9972	1.95648		zgc:153723	3.68346	3.3754
socs3a	3.18624	1.85836		chkb	2.3832	3.35369
mid1ip1a	2.15225	1.85665		zgc:112234	2.68552	3.34311
nfil3-6	11.1157	1.85329		zgc:112425	3.25172	3.30775
bhlhe41	3.62158	1.82397		ebp	5.436	3.29555
nr1d4a	9.15614	1.80535		ankrd22	2.23149	3.27662
meis2b	2.10622	1.78434		slc20a1b	3.21546	3.26049
nfkbiab	2.21648	1.77583		slc25a32b	2.27952	3.25092
rassf7b	2.04228	1.77132		rnmtl1a	2.31559	3.23167
gadd45ab	2.35602	1.75314		tubb4b	2.15292	3.22471
etnk1	2.02924	1.74604		vrk1	3.17889	3.22165
rasd1	3.06104	1.71753		snrpf	2.58065	3.21598
fkbp5	2.67723	1.71602		slc35e1	3.41368	3.19645
klf9	3.85856	1.65687		qk	2.08654	3.17349
btg2	3.0679	1.65089		ist1	2.69909	3.16885
pdk2	2.11648	1.63465		tomm20a	2.65986	3.14973
junba	2.18767	1.62429		hmgb1a	2.53633	3.14236
histh1l	2.08586	1.61054		fkbp9	2.54109	3.14212
btr01	2.23712	1.59198		gfer	2.66255	3.13842
csrnp1b	2.32073	1.56844		hspa4a	4.18794	3.13319
slc3a2b	2.33589	1.5671		pglyrp6	2.20761	3.10639
kcnq5b	2.42131	1.55934		zgc:55733	2.96797	3.0967
klf3	3.52691	1.55032		exosc5	2.20898	3.08066
ier2	4.78161	1.53776		stard10	2.32958	3.0635
si:dkey-158a20.2	2.17167	1.51931		ube2l3b	2.34403	3.06048
ca16b	2.71314	1.51758		eftud2	2.10869	3.05328
mafk	2.12823	1.48083		tbcb	2.19996	3.03749
h1f0	3.69613	1.47652		polr2eb	2.06617	3.02407
zgc:73324	2.48092	1.47421		ddx23	2.03561	3.023
fosb	4.74642	1.45922		rbm8a	2.29173	3.00514
sass6	2.55629	1.45714		pigt	2.84448	2.98684
rgs2	2.51786	1.44183		psmd8	2.88764	2.9795
pfkfb4l	2.17629	1.41009		psmc1b	2.11561	2.97865
fbxo30b	2.09125	1.40224		exosc9	2.68453	2.97197
nr5a2	2.48507	1.3962		f2rl1.2	2.62179	2.97063
znf750	2.16537	1.38374		usp39	2.1726	2.96592
cebpd	2.26651	1.36414		abhd4	2.69773	2.95724
elovl6l	2.25431	1.36293		hspd1	3.38434	2.94776
nr4a1	2.24023	1.34809		vsig10	2.87684	2.92491
fam60a	2.13376	1.32576		riok3	2.06483	2.92274
gbp	2.31207	1.29566		psmc3	2.92923	2.9138
dusp1	2.66819	1.26778		ptp4a1	2.06301	2.91363
cish	2.95271	1.24721		irf6	2.0593	2.91008
dhrs13	4.97968	1.2295		bzw1a	2.09354	2.88926
amotl2a	2.09293	1.2234		phb2	2.85467	2.889
sox11b	2.11108	1.2124		tut1	2.07675	2.85482
cyp2r1	2.0331	1.20867		mettl2a	2.21437	2.85462
egr1	5.41165	1.20195		elovl1a	2.9167	2.85456
rpl28	2.30647	1.20153		bcl6ab	2.25244	2.85217
socs1	2.93709	1.12502		zgc:113625	2.63099	2.84435
si:dkey-12e7.1	2.03444	1.10409		txn	3.06195	2.84165
dpf3	2.04234	1.09038		fam98b	3.08619	2.82345
ddit4	2.02597	1.08289		rab8a	2.47989	2.81667
jdp2	3.27973	1.06194		ruvbl1	2.21225	2.81277
mibp	2.32775	0.995857		ndufaf4	2.2021	2.8114
egr2a	3.78113	1.03726		aldh3b1	2.65961	2.81131
sat1a	2.89492	-1.06643		hk2	2.74174	2.80552
zgc:153911	2.22837	-1.10701		lin37	2.66003	2.805
pnp5a	2.45214	-1.1766		dazap2	3.73571	2.79964
asb2a	1.99753	-1.2036		nploc4	2.3899	2.7995
si:dkey-242g16.2	2.22902	-2.05509		nubp1	2.3763	2.78456
fgf19	2.31427	-2.40851		prelid1	2.08117	2.78391
npas4	4.42739	-2.77729		nipa2	2.16572	2.76525
cyb561	2.07314	-2.97898		fcf1	2.54827	2.74084
				snrnp27	2.09785	2.73301
				ppig	2.09877	2.72467
				g3bp1	5.07326	2.72416
				zgc:112964	2.83724	2.72263
				snrpa1	2.46397	2.72078
				adipor1a	2.19145	2.71214
				trmt1l	2.1374	2.70069
				psmd2	2.1168	2.6966
				slc35d1a	2.25765	2.69652
				bx323876.3	3.14732	2.69536
				dnajb1b	2.78328	2.68568
				igbp1	2.17097	2.68252
				crybb3	2.52748	2.67856
				lsm7	2.71158	2.66675
				psma5	2.07798	2.6617
				snrpb	2.15147	2.64323
				eri1	2.71308	2.6249
				hsd17b12a	2.38771	2.62077
				zff9	5.06777	2.62001
				khdrbs1a	2.00349	2.61601
				cyp17a1	3.16896	2.61578
				mapk14a	2.01534	2.61331
				dok6	2.02416	2.61022
				hmgb3b	3.04689	2.60832
				zgc:91849	3.41799	2.60442
				zgc:73075	2.01474	2.60252
				znf593	3.0787	2.59073
				slc35c1	2.12798	2.58953
				ccdc47	2.66834	2.58322
				chchd10	2.38435	2.56253
				nsun5	2.3283	2.56241
				hcls1	2.44442	2.55678
				smyd4	2.6997	2.55153
				rer1	3.05058	2.53043
				hsd17b12b	4.35403	2.5275
				tfdp1b	3.45417	2.52652
				sesn2	3.71118	2.52527
				atp13a	2.1021	2.52111
				btr02	2.31476	2.51385
				ddx19	2.64582	2.50807
				traf6	2.27102	2.50458
				snrpe	2.15817	2.50064
				manf	4.19443	2.4969
				zgc:113314	2.54088	2.48606
				ap1s3b	2.12662	2.48332
				mettl8	2.18204	2.48199
				elf3	2.10509	2.48076
				nomo	2.15512	2.47492
				spag1	2.20053	2.46627
				tbl2	2.13644	2.44925
				cept1a	2.51019	2.44726
				trmt1	2.36912	2.44122
				march6	2.09722	2.44
				rrs1	2.02335	2.4335
				psmd11b	2.78624	2.43205
				dcaf13	2.3578	2.4244
				tomm34	3.00157	2.42037
				hmgb1b	2.26923	2.41274
				scamp2	2.21334	2.41101
				cry2b	2.17401	2.40921
				zgc:194007	3.59831	2.39898
				tuba4l	2.15314	2.3936
				ppie	2.1656	2.38001
				mettl14	2.52229	2.36989
				dhrs13a.1	2.25923	2.36159
				stk16	2.60302	2.34897
				ddx39b	2.23749	2.34297
				glrx5	2.03068	2.34049
				zgc:136360	2.20137	2.33381
				slc37a1	2.21859	2.32221
				nup35	2.86357	2.32056
				seh1l	2.41836	2.30526
				pus3	2.29802	2.30446
				slc25a15a	3.46001	2.30062
				hyal2	2.19142	2.29686
				pole3	2.39804	2.29369
				cd2bp2	2.01161	2.28472
				nt5c1a	2.62097	2.27998
				trub1	2.03501	2.27502
				stx5a	2.19515	2.27461
				snx24	2.66783	2.2581
				psmc5	2.18641	2.24359
				stx11b.1	2.31736	2.24156
				usp14	2.95904	2.24017
				dnajb12	2.05272	2.23676
				ide	2.00384	2.22826
				cldne	2.45252	2.22692
				rtn4ip1	2.00004	2.21869
				si:dkey-246j7.1	2.3912	2.21481
				flvcr1	2.19077	2.20347
				pdcd6ip	2.49631	2.20102
				scdb	2.02368	2.19772
				apaf1	2.06984	2.1962
				pkm2a	2.20957	2.19573
				rarga	2.27683	2.19472
				dpf1	2.19282	2.1898
				psmd4b	2.02595	2.18739
				sqrdl	2.00527	2.18642
				dek	2.6769	2.18342
				nt5c2b	2.54915	2.17504
				snrpd1	2.21041	2.17484
				pigs	2.15983	2.17407
				aqr	2.17981	2.17306
				selt2	2.27362	2.17174
				vip2	2.39155	2.16804
				pou6f1	2.01429	2.1637
				psmb3	2.19779	2.1515
				ctsl1a	2.05162	2.15081
				mrp63	2.24746	2.14919
				si:ch211-197h24.6	2.01883	2.14243
				si:ch211-222e23.8	6.39033	2.14006
				tmem161a	2.08379	2.13552
				cu694221.1	2.02758	2.13053
				hsp90a.2	3.15856	2.12833
				hsp90a.1	2.28689	2.12833
				map1lc3c	2.083	2.12285
				clica	2.23582	2.12232
				usp10	2.14396	2.11841
				si:dkey-77f17.1	2.49365	2.1136
				cant1b	2.13194	2.11253
				alkbh5	3.02908	2.11161
				naf1	2.44366	2.11093
				tnrc5	2.36	2.1082
				dlg3	2.23468	2.10669
				far1	2.08683	2.10542
				mapk12a	2.21615	2.09933
				ITPK1	2.17158	2.09705
				ifrd1	2.02539	2.09632
				zgc:112317	2.03412	2.09544
				sh3gl3	2.79489	2.09533
				ppp2cb	2.06228	2.08963
				si:dkey-5i3.5	2.32465	2.08147
				tnfrsf1a	2.54888	2.07959
				mfsd6l	2.8467	2.0784
				rrm2b	2.13779	2.06339
				polh	2.26298	2.05962
				usp37	2.12117	2.05887
				tmx2b	2.26513	2.05274
				zgc:100980	2.8053	2.05214
				grhl1	2.10996	2.05113
				psmd10	2.41483	2.04779
				zgc:198419	3.67327	2.04521
				nop16	2.11854	2.04112
				thyn1	2.05929	2.03867
				sf3a3	2.56523	2.03256
				nt5c3	2.12459	2.02294
				abhd13	2.18441	2.01672
				slc39a9	2.60541	2.0131
				tm9sf1	2.55473	2.00586
				mrps34	2.12075	1.98849
				adck4	2.06257	1.97974
				enpp5	2.13983	1.97865
				sigmar1	2.17446	1.97833
				sub1	2.06235	1.96436
				aph1b	3.00026	1.96063
				copz2	2.02016	1.96013
				mfsd3	2.45342	1.94387
				hspe1	2.10243	1.92849
				il4r	4.72454	1.92802
				hspa8l	2.06928	1.92788
				ccdc127	2.65721	1.92326
				hmg20b	2.18476	1.9202
				ric8b	2.23174	1.91993
				kif23	2.69101	1.91502
				ftr83	2.0699	1.9097
				xrcc1	2.30469	1.90743
				ubqln4	2.39211	1.90394
				tmem55a	2.33309	1.90252
				slc30a9	2.86278	1.89984
				herpud1	2.36368	1.89825
				zgc:162344	2.49934	1.88891
				zgc:194392	2.12666	1.88859
				cldnf	3.06556	1.88314
				spred2b	2.8287	1.87936
				arpp19b	2.0067	1.86933
				ube2l3a	2.01164	1.86449
				fam108b1	2.27241	1.86052
				oat	2.00356	1.85502
				mgat1a	2.38663	1.85396
				ing5b	3.31189	1.85357
				nfil3-6	2.27922	1.85329
				rqcd1	2.07361	1.85302
				tm9sf3	3.1156	1.84414
				gsk3b	2.0272	1.83674
				lman2lb	2.28397	1.83133
				mtf2	3.48274	1.82839
				fibinb	2.28939	1.82372
				tmed1b	2.12961	1.82244
				zgc:55764	2.18604	1.81756
				hapln1b	3.14802	1.81259
				impad1	2.79854	1.81043
				smo	2.49512	1.80277
				kdelr2l	2.18279	1.79772
				pqbp1l	2.14913	1.79744
				actr2a	3.45817	1.79737
				srpk1b	3.78065	1.79324
				dnajb1a	2.80279	1.79314
				pfkfb4	2.69394	1.78696
				meis2b	2.59501	1.78434
				ndnl2	2.0114	1.78087
				chtopb	2.23168	1.78053
				gna14	2.13632	1.778
				dhrs13l1	2.07648	1.77582
				wu:fd55e03	2.45851	1.77464
				cep128	2.15686	1.76544
				asph	2.0775	1.75553
				acer1	2.03584	1.75499
				fam175a	2.04824	1.75447
				urod	2.1069	1.7543
				tmf1	2.35976	1.7543
				rab11al	3.12125	1.75357
				mfsd12	2.5258	1.753
				galnt14	2.2066	1.75261
				dph5	2.08871	1.74951
				gopc	4.80581	1.73516
				slc25a16	2.12782	1.73238
				flad1	2.00313	1.72318
				plekhf2	3.19789	1.71766
				slc35d1b	2.14494	1.71623
				wdr32	2.6661	1.71575
				dlgap3	2.06555	1.71297
				ccdc126	2.62275	1.70935
				hkdc1	2.06259	1.70531
				stag2a	2.2393	1.68682
				nipal3	3.37667	1.68395
				tmem206	2.33758	1.67834
				pcgf6	2.20689	1.67467
				cyb5a	2.46526	1.67058
				zgc:114045	2.30447	1.66156
				sdf2l1	2.64161	1.6539
				cabz01074899.1	2.56683	1.65196
				zgc:173548	2.04295	1.65133
				tmem160	2.83055	1.65092
				bbox1	2.1997	1.64209
				atp6v0a1a	2.01495	1.63793
				pgrmc1	2.28969	1.61485
				mcm3ap	2.17073	1.61386
				adprhl2	4.74733	1.61277
				snrpa	2.18863	1.61118
				ciao1	2.6551	1.60424
				nmnat1	2.26737	1.59894
				mthfr	2.1107	1.59873
				si:ch211-210c8.6	2.50826	1.59757
				cenpk	2.45593	1.59256
				nudt2	2.14152	1.5848
				nudt5	2.03168	1.58183
				adck5	2.16088	1.57949
				selt1a	2.59886	1.57862
				zgc:77151	2.62046	1.57015
				kcnq5b	2.19389	1.55934
				nono	2.96989	1.55136
				epas1a	3.70562	1.54902
				si:dkey-3h3.3	2.03339	1.54628
				tor2a	2.08148	1.54227
				taf5l	2.14284	1.54162
				dnajb6b	4.9689	1.54128
				hlfa	2.25382	1.52767
				map2k2b	2.01648	1.52482
				gnb1b	2.19244	1.51847
				rad51ap1	3.04891	1.5154
				cuedc1b	2.21632	1.50034
				uck2a	2.414	1.49982
				nup37	2.02549	1.49197
				ptp4a3	2.10317	1.48995
				vipr1	5.67233	1.4859
				ndor1	2.3759	1.4815
				mynn	2.01501	1.47916
				atrx	2.29881	1.47787
				dnajc3	2.22609	1.46897
				sass6	2.30552	1.45714
				rhoua	4.09045	1.44805
				nucb2b	2.46388	1.44328
				ube2v2	3.06274	1.4401
				gabra1	3.01604	1.4379
				arhgdig	2.08902	1.43787
				agt	2.5649	1.43724
				tmtc3	2.19906	1.43079
				abhd14a	2.13385	1.42906
				arrb2b	3.47532	1.42835
				atp2c1	2.59041	1.42833
				dnaja1l	2.54099	1.42774
				egfra	3.26404	1.42544
				atad5a	2.07379	1.41397
				svopl	2.03316	1.40334
				fbxo30b	2.28635	1.40224
				rfc2	2.05065	1.40097
				glrx	2.04707	1.39775
				mkrn2	2.74495	1.39471
				nsfb	3.75863	1.39367
				stim2	2.34331	1.38907
				calrl	2.62919	1.38718
				haus1	2.29898	1.38716
				hspa5	2.44106	1.38462
				nsdhl	2.06069	1.38448
				si:ch211-195k18.2	2.63946	1.37811
				nrp1b	2.97526	1.37417
				rab25	2.15024	1.37218
				cenpi	2.6147	1.37081
				zgc:158387	2.26708	1.36921
				styk1	2.35531	1.35685
				cpm	2.22721	1.35327
				cbr1l	2.04889	1.34395
				lancl1	3.9658	1.34179
				mapk3	3.26624	1.3296
				zgc:110783	2.36991	1.32719
				gsto2	3.23561	1.32351
				c1galt1c1	2.31001	1.31676
				cks1b	2.15156	1.30419
				ckba	2.15341	1.29806
				vasp	2.82684	1.28952
				twistnb	2.15742	1.26863
				zgc:162184	2.21223	1.26617
				napgl	2.91349	1.26374
				thumpd2	3.13786	1.26338
				oxsr1b	2.21339	1.2581
				nsmce4a	2.1443	1.25636
				hyou1	2.44937	1.24787
				phax	2.84	1.22076
				lbx2	2.30732	1.21951
				pppde2b	2.23598	1.21862
				sox11b	2.79853	1.2124
				usp16	2.31464	1.20489
				orc6	2.26927	1.20333
				rpl28	2.26766	1.20153
				irf7	2.19165	1.19416
				cyp27c1	2.43972	1.18477
				actr2b	2.1964	1.1821
				kat2b	2.27625	1.1805
				pcdh1gb9	2.00538	1.16339
				tspan5b	2.34121	1.15437
				ugt5a4	4.69435	1.13674
				creld2	2.51453	1.13172
				fam26f	2.12586	1.12718
				calr	2.05609	1.12567
				si:dkey-12e7.1	2.02966	1.10409
				dtl	2.2413	1.10192
				cfh	2.9863	1.10092
				fhit	2.04278	1.08448
				med22	2.26755	1.07994
				si:dkey-183n20.15	2.12928	1.0373
				uroc1	2.21353	1.0368
				dscc1	2.12235	1.03043
				cyp7a1a	3.02372	1.01506
				ncor2	4.42512	1
				dnajc10	2.86332	1
				zgc:77056	2.53536	1
				nob1	2.26693	1
				si:ch211-239f4.4	2.20996	1
				manba	2.17689	1
				st3gal2l	2.16526	1
				abhd14b	2.13377	0.998905
				osbp	2.3937	0.991248
				hps3	2.02633	0.991022
				cyp2k19	3.21168	0.9766
				tubgcp4	2.23445	0.971735
				dck	2.75581	0.967463
				capn2l	2.14653	0.957007
				sat1a.2	2.96349	0.93771
				snap25a	2.32584	0.925986
				tpbgl	3.02072	0.923431
				hs3st2	2.34481	0.862818
				cpne1	3.41524	0.858986
				zwilch	2.74073	0.81881
				maf1	2.21141	0.774945
				c6ast1	2.15077	0.715089
				zgc:173770	3.53824	0.709042
				tia1l	2.83296	0.562047
				prkcbp1l	4.27853	0.557832
				ctskl	2.35556	0.335615
				psmc6	2.04655	0.12
				cenpn	2.02876	0.00568762
				im:6912692	7.36767
				LOC100330216	5.56282
				LOC555824	5.30474
				zgc:110447	4.96446
				LOC565309	4.94246
				zgc:172075	4.04331
				LOC100332467	3.89063
				zgc:66160	3.88252
				wu:fc25g08	3.36077
				LOC100329880	3.13167
				zgc:123295	3.11204
				zgc:112242	3.00214
				LOC563265	2.9679
				zgc:109934	2.85847
				LOC100334610	2.82398
				zgc:158784	2.79475
				zgc:100864	2.73136
				zgc:158258	2.71314
				zgc:63759	2.67815
				zgc:63489	2.66065
				im:7147678	2.64176
				zgc:110354	2.56593
				si:dkeyp-89c11.2	2.55742
				zgc:153996	2.52566
				zgc:113340	2.52388
				zgc:110788	2.5195
				zgc:103697	2.50602
				si:ch211-239e6.4	2.50189
				LOC793098	2.49074
				LOC557306	2.46195
				zgc:73273	2.45645
				LOC565776	2.45435
				LOC100329327	2.43471
				LOC100003999	2.43148
				im:7165141	2.42907
				zgc:158404	2.4122
				si:ch1073-66c17.4	2.38604
				LOC100002448	2.38564
				LOC795807	2.38195
				zgc:91908	2.37114
				zgc:112042	2.36299
				cu855789.1	2.34675
				zgc:171474	2.34367
				LOC565314	2.34162
				sep15	2.27939
				zgc:158222	2.2761
				zgc:165573	2.23338
				LOC100150844	2.22036
				LOC100334535	2.19339
				arf4b	2.19331
				zgc:158357	2.1873
				LOC100332627	2.18617
				wu:fb83h06	2.17977
				LOC567594	2.17297
				wu:fe18c06	2.17265
				slc25a10	2.16612
				zgc:112231	2.16107
				zgc:110269	2.15102
				zgc:154164	2.15057
				zgc:101800	2.13572
				wu:fb78c09	2.13345
				zgc:123339	2.10604
				LOC553478	2.09476
				zgc:77358	2.09228
				LOC563777	2.08657
				zgc:109981	2.08291
				zgc:77486	2.07931
				LOC561939	2.06055
				zgc:114121	2.0516
				wu:fc20c04	2.02789
				wu:fc56c01	2.02558
				LOC100002633	2.02222
				LOC561494	2.01842
				zgc:162848	2.01349
				zgc:113921	2.0019
				si:ch211-175f11.3	2.00081
