# Supplementary material for: Transcriptomic characterization of cold acclimation in larval zebrafish
Source: BMC Genomics. 2013 Sep 11;14:612. doi: 10.1186/1471-2164-14-612 (PMC3847098; doi:10.1186/1471-2164-14-612)
Supplement: Additional file 5 — Enriched GO terms for cold-regulated genes. [file 1471-2164-14-612-S5.xlsx]

## Sheet: Sheet1
Up-regulated genes
GO-ID	Description	p-value	corrrected p-value	genes
6403	RNA localization	0.00069845	0.020006	RBM8A SEH1L MAGOH NUP93 THOC7 NUPL2 NUP35
16070	RNA metabolic process	2.4406e-15	1.9574e-12	NAF1 NR2E3 SART3 PTBP1B PTBP1A EIF4G2A DCPS GTF2E1 TRMT1L ILF3B RBM8A TFB2M DNAJC2 KRR1 MAGOH SOX19B MED12 NR0B1 MED10 RCL1 AQR NOP2 MED15 ZNF238 EIF2C3B SNRPF SNRPE MYBBP1A PUS3 U2AF2B SNRPB2 BOP1 XAB2 TFDP1B OTPB WDR55 NR2F6A SP8B LEO1 BHLHE40 ESRRA MPHOSPH10 EPRS RNPS1 HEATR1 SSB SMAD1 RPF1 SUZ12A FOXG1B URM1 NRF1 METTL14 RXRBA HOXD9A MAPK14A FOXQ1A SNRNP27 RXRBB POU6F1 CRNKL1 UTP15 TRMT1 WARS…
9451	RNA modification	1.5688e-05	0.00076253	NAF1 URM1 TRMU PUS3 METTL14 DKC1 FTSJ THG1L TFB2M QTRT1 TRUB1 NHP2
6396	RNA processing	4.2792e-21	6.8638e-18	CRNKL1 UTP15 TRMT1 SART3 PTBP1B PTBP1A DCAF13 TRMT1L DKC1 RBM8A TFB2M DUS1L ZORBA KRR1 PRPF31 MAGOH PRPF3 PRPF4 TUT1 RCL1 AQR NOP2 RNMTL1A THOC7 ESRP2 SNRPF TRUB1 SNRPE NHP2 DUS2L PRPF38A PUS3 U2AF2B FTSJ UTP6 SNRPB2 PES QTRT1 BOP1 XAB2 ZGC:86607 RPP14 UTP11L WDR55 PRPF8 THG1L WDR12 AGFG1A RBFOX1L DUS3L RBM22 TRMU MPHOSPH10 RNPS1 HEATR1 SSB RPF1 FBL URM1 HNRNPL2 CWC22 SNRNP27
8380	RNA splicing	3.0385e-07	2.0307e-05	RBM22 PRPF31 MAGOH SNRPB2 RNPS1 SART3 PRPF4 ZGC:86607 AQR RBM8A PRPF8 THOC7 ESRP2 CWC22 SNRNP27 SNRPE RBFOX1L PRPF38A
50658	RNA transport	0.00048798	0.016694	RBM8A SEH1L MAGOH NUP93 THOC7 NUPL2 NUP35
9056	catabolic process	0.0002402	0.0091734	SI:RP71-45K5.4 PSMC1A PGD PSMC1B GNL3L PSMA6A DCPS TUBA8L4 YME1L1B RBM8A HMOX1 USP10 IRG1L PSMD6 USP14 GNL3 LONRF1L MAGOH TUBA8L TUBA8L2 PGM2L1 PSMA1 PSMA5 ATG4A PSMA4 PSMD11B PSMA3 PSMD11A UCHL5 EIF2C3B TALDO1 HK2 PSMA8 USP2A PSMB5 PSMB4 PSMB7 PSMB6 PSMB1 PSMB3 USP39 PSMB2 USP37 CUL3A LYSMD2 TUBB4B IDH3A BLVRA NRAS PSMC6 PSMC5 PSMC4 PLCG1 VCP PSMC3 PSMC2 FOXQ1A
6725	cellular aromatic compound metabolic process	1.0451e-09	1.524e-07	NAF1 DTYMK PGD NR2E3 SART3 PTBP1B MTHFD1L PTBP1A DCPS CRY1B EIF4G2A CRY1A GTF2E1 TRMT1L TUBA8L4 ILF3B RBM8A NT5C3 ZGC:171759 SETB TFB2M DNAJC2 GNL3 KRR1 LONRF1L MAGOH SOX19B MED12 NR0B1 MED10 TUBA8L2 RCL1 CYP1A NOP2 AQR MED15 ZNF238 CRY-DASH ADSL EIF2C3B SNRPF ATP5G3A SNRPE MYBBP1A XRN2 PUS3 TALDO1 U2AF2B SNRPB2 RRM2B BOP1 XAB2 TK2 TFDP1B OTPB WDR55 NR2F6A SP8B LEO1 BHLHE40 TUBB4B ESRRA MPHOSPH10…
44248	cellular catabolic process	0.0010179	0.027212	SI:RP71-45K5.4 GNL3L PSMA8 PSMA6A USP2A PSMB5 DCPS PSMB4 PSMB7 PSMB6 TUBA8L4 PSMB1 RBM8A PSMB3 HMOX1 PSMB2 USP39 CUL3A USP37 USP10 IRG1L PSMD6 USP14 GNL3 TUBB4B LONRF1L MAGOH TUBA8L TUBA8L2 IDH3A BLVRA PSMA1 NRAS PSMC5 PLCG1 VCP PSMA5 PSMA4 ATG4A PSMA3 PSMD11B UCHL5 PSMD11A EIF2C3B FOXQ1A
44085	cellular component biogenesis	3.3259e-05	0.0014819	NAF1 ACVR1L GTPBP10 UTP15 GNL3L SART3 SH3GLB2A DCAF13 TUBA8L4 DKC1 NUBP1 SETB ZGC:171759 TFB2M KCTD15A GNL3 KRR1 NIP7 TUBA8L TP53 TUBA8L2 RCL1 NOP2 PSMD11B PSMD11A NHP2 GLRX5 MEF2CA FTSJ AHCTF1 NHP2L1B PES BOP1 UTP11L ZNF703 WDR55 TNNT2C WDR12 ZGC:112234 UNC45B TUBB4B TNNT3A MPHOSPH10 HEATR1 KCTD5 RPF1 FBL ADRM1B FOXG1B KCTD10 RRS1
71843	cellular component biogenesis at cellular level	6.8755e-11	1.3785e-08	NAF1 FTSJ GTPBP10 UTP15 NHP2L1B GNL3L PES BOP1 SART3 DCAF13 UTP11L WDR55 DKC1 WDR12 TFB2M GNL3 KRR1 NIP7 MPHOSPH10 HEATR1 RPF1 FBL RCL1 NOP2 RRS1 NHP2
44265	cellular macromolecule catabolic process	1.0119e-06	6.0117e-05	SI:RP71-45K5.4 PSMA8 PSMA6A USP2A DCPS PSMB5 PSMB4 PSMB7 PSMB6 PSMB1 RBM8A PSMB3 PSMB2 USP39 CUL3A USP37 USP10 PSMD6 USP14 MAGOH PSMA1 PSMC5 VCP PSMA5 PSMA4 PSMD11B PSMA3 UCHL5 PSMD11A EIF2C3B FOXQ1A
44260	cellular macromolecule metabolic process	1.2634e-08	1.0666e-06	NAF1 SGK2B SART3 EIF4G2A CRY1B DCPS CRY1A TRMT1L DNAJB11 RBM8A CAMK1GA ANKK1 SI:DKEY-240H12.4 KRR1 SOX19B MED12 MED10 AQR NOP2 MED15 ZNF238 CRY-DASH PSMD11B EIF2S2 PSMD11A DNAJB1B PAK2B MYBBP1A NEK6 PUS3 U2AF2B NEK2 BOP1 XAB2 QRSL1 TFDP1B VRK1 OTPB WDR55 DUSP14 NR2F6A LEO1 ESRRA EPRS SMAD1 RPF1 EPHA2 EIF4E1C FOXG1B METTL14 SMURF2 MAPK14A SNRNP27 SI:RP71-45K5.4 CRNKL1 UTP15 EIF2A TRMT1 PSMA6A NR1D…
44237	cellular metabolic process	3.7814e-06	0.00019566	NAF1 PGD SGK2B SART3 DCPS CRY1B EIF4G2A CRY1A TRMT1L SCDB DNAJB11 RBM8A NT5C3 PIK3C3 IRG1L CAMK1GA ANKK1 SI:DKEY-240H12.4 KRR1 LONRF1L SOX19B MED12 MED10 NOP2 AQR MED15 ZNF238 CRY-DASH PSMD11B EIF2S2 PSMD11A DNAJB1B ADSL FDX1L PAK2B MYBBP1A NEK6 PUS3 TALDO1 U2AF2B NEK2 CHKB CEPT1A BOP1 XAB2 TK2 QRSL1 TFDP1B VRK1 OTPB WDR55 DUSP14 NR2F6A LEO1 TUBB4B ODC1 ESRRA SCD EPRS SMAD1 RPF1 EPHA2 EIF4E1C FOX…
34641	cellular nitrogen compound metabolic process	1.9773e-09	2.2654e-07	NAF1 DTYMK PGD NR2E3 SART3 PTBP1B MTHFD1L PTBP1A DCPS CRY1B EIF4G2A CRY1A GTF2E1 TRMT1L TUBA8L4 ILF3B RBM8A NT5C3 ZGC:171759 SETB TFB2M DNAJC2 GNL3 KRR1 LONRF1L MAGOH SOX19B MED12 NR0B1 MED10 TUBA8L2 RCL1 NOP2 AQR MED15 ZNF238 CRY-DASH EIF2C3B ADSL SNRPF ATP5G3A SNRPE MYBBP1A XRN2 PUS3 TALDO1 U2AF2B SNRPB2 RRM2B BOP1 XAB2 TK2 TFDP1B OTPB WDR55 NR2F6A SP8B LEO1 BHLHE40 TUBB4B ODC1 ESRRA MPHOSPH10 …
44257	cellular protein catabolic process	1.8072e-06	9.9957e-05	SI:RP71-45K5.4 PSMA8 PSMA6A USP2A PSMB5 PSMB4 PSMB7 PSMB6 PSMB1 PSMB3 USP39 PSMB2 CUL3A USP37 USP10 PSMD6 USP14 PSMA1 PSMC5 VCP PSMA5 PSMA4 PSMD11B PSMA3 UCHL5 PSMD11A
51236	establishment of RNA localization	0.00048798	0.016694	RBM8A SEH1L MAGOH NUP93 THOC7 NUPL2 NUP35
10467	gene expression	1.1389e-11	3.6536e-09	NR2E3 SART3 PTBP1B PTBP1A GTF2E1 TRMT1L ILF3B RBM8A TFB2M DNAJC2 KRR1 MAGOH SOX19B MED12 NR0B1 MED10 RCL1 AQR NOP2 MED15 ZNF238 EIF4BB EIF2S2 SNRPF SNRPE MYBBP1A MRPS16 PUS3 U2AF2B SNRPB2 BOP1 XAB2 QRSL1 TFDP1B OTPB WDR55 NR2F6A SP8B LEO1 BHLHE40 ESRRA MPHOSPH10 EPRS RNPS1 HEATR1 SSB DENR SMAD1 RPF1 EIF4E1C SUZ12A FOXG1B URM1 NRF1 VCP RXRBA SPCS3 HOXD9A MAPK14A FOXQ1A SNRNP27 RXRBB POU6F1 CRNKL1 …
46483	heterocycle metabolic process	1.4944e-09	1.8438e-07	NAF1 DTYMK PGD NR2E3 SART3 PTBP1B MTHFD1L PTBP1A DCPS CRY1B EIF4G2A CRY1A GTF2E1 TRMT1L TUBA8L4 ILF3B RBM8A NT5C3 ZGC:171759 SETB TFB2M DNAJC2 GNL3 KRR1 LONRF1L MAGOH SOX19B MED12 NR0B1 MED10 TUBA8L2 RCL1 NOP2 AQR MED15 ZNF238 CRY-DASH ADSL EIF2C3B SNRPF ATP5G3A SNRPE MYBBP1A XRN2 PUS3 TALDO1 U2AF2B SNRPB2 RRM2B BOP1 XAB2 TK2 TFDP1B OTPB WDR55 NR2F6A SP8B LEO1 BHLHE40 TUBB4B ESRRA MPHOSPH10 EPRS …
16071	mRNA metabolic process	2.3432e-07	1.6341e-05	U2AF2B SNRPB2 SART3 ZGC:86607 PTBP1B PTBP1A DCPS RBM8A PRPF8 RBFOX1L ZORBA RBM22 PRPF31 MAGOH RNPS1 PRPF3 TUT1 AQR HNRNPL2 EIF2C3B THOC7 ESRP2 CWC22 SNRNP27 SNRPE PRPF38A
6397	mRNA processing	1.9792e-07	1.443e-05	RBM22 PRPF31 U2AF2B MAGOH SNRPB2 RNPS1 PRPF3 SART3 PTBP1B ZGC:86607 PTBP1A TUT1 AQR RBM8A HNRNPL2 PRPF8 THOC7 ESRP2 SNRNP27 CWC22 SNRPE RBFOX1L ZORBA PRPF38A
398	mRNA splicing	2.5681e-05	0.0011769	RBM22 PRPF31 AQR PRPF8 SNRPB2 SART3 ZGC:86607
51028	mRNA transport	0.00013767	0.005662	RBM8A SEH1L MAGOH NUP93 THOC7 NUPL2 NUP35
9057	macromolecule catabolic process	1.504e-08	1.2062e-06	SI:RP71-45K5.4 PSMC1A PSMC1B PSMA8 PSMA6A USP2A DCPS PSMB5 PSMB4 PSMB7 PSMB6 YME1L1B PSMB1 RBM8A PSMB3 PSMB2 USP39 CUL3A USP37 USP10 PSMD6 USP14 MAGOH PSMA1 PSMC6 PSMC5 PSMC4 VCP PSMC3 PSMA5 PSMC2 PSMA4 PSMD11B PSMA3 PSMD11A UCHL5 EIF2C3B FOXQ1A
43170	macromolecule metabolic process	2.75e-09	2.7569e-07	NAF1 PSMC1A F2RL1.2 THOP1 PSMC1B SGK2B SART3 EIF4G2A CRY1B DCPS CRY1A TRMT1L DNAJB11 RBM8A CAMK1GA ANKK1 SI:DKEY-240H12.4 KRR1 LONRF1L SOX19B MED12 ZGC:100868 MED10 SLC25A38A ADAMTS9 NOP2 AQR MED15 ZNF238 CRY-DASH PSMD11B EIF2S2 PSMD11A DNAJB1B PAK2B MYBBP1A NEK6 PUS3 U2AF2B NEK2 BOP1 XAB2 QRSL1 TFDP1B VRK1 OTPB WDR55 DUSP14 NR2F6A LEO1 ZMPSTE24 ESRRA RHBDF1 EPRS SMAD1 RPF1 EPHA2 EIF4E1C FOXG1B M…
470	maturation of LSU-rRNA	0.00053853	0.017629	WDR12 PES BOP1
463	maturation of LSU-rRNA from tricistronic rRNA transcript (SSU-rRNA	0.00053853	0.017629	WDR12 PES BOP1
8152	metabolic process	5.6116e-05	0.0023687	CYP24A1 NAF1 PSMC1A F2RL1.2 THOP1 PSMC1B PGD SGK2B GFER SART3 DCPS CRY1B EIF4G2A CRY1A ACSL3A PGP TRMT1L SCDB DNAJB11 RBM8A PLOD2 NT5C3 PIK3C3 SMOX IRG1L CAMK1GA ANKK1 SI:DKEY-240H12.4 TXNL1 KRR1 LONRF1L SOX19B MED12 ZGC:100868 MED10 SLC25A38A ADAMTS9 NOP2 AQR MED15 ZNF238 CRY-DASH PSMD11B EIF2S2 UGT5A1 PSMD11A DNAJB1B ADSL FDX1L PAK2B MYBBP1A NEK6 PUS3 TALDO1 U2AF2B NEK2 CHKB CEPT1A BOP1 ACAT2 D…
43632	modification-dependent macromolecule catabolic process	0.00065029	0.018965	SI:RP71-45K5.4 PSMA8 PSMA6A USP2A PSMA1 PSMC5 VCP PSMA5 PSMA4 PSMA3 PSMD11B USP39 PSMD11A UCHL5 USP37 CUL3A USP10 PSMD6 USP14
19941	modification-dependent protein catabolic process	0.00065029	0.018965	SI:RP71-45K5.4 PSMA8 PSMA6A USP2A PSMA1 PSMC5 VCP PSMA5 PSMA4 PSMA3 PSMD11B USP39 PSMD11A UCHL5 USP37 CUL3A USP10 PSMD6 USP14
34660	ncRNA metabolic process	3.6761e-10	6.5516e-08	NAF1 PUS3 FTSJ UTP15 PES TRMT1 QTRT1 BOP1 RPP14 WARS DCAF13 UTP11L WDR55 TRMT1L DKC1 THG1L TFB2M WDR12 DUS1L DUS3L KRR1 TRMU MPHOSPH10 EPRS HEATR1 RPF1 FBL TUT1 URM1 NOP2 TRUB1 NHP2 DUS2L
34470	ncRNA processing	6.62e-13	3.5395e-10	PUS3 FTSJ UTP15 PES TRMT1 QTRT1 BOP1 RPP14 DCAF13 UTP11L WDR55 TRMT1L DKC1 THG1L WDR12 TFB2M DUS1L DUS3L KRR1 TRMU MPHOSPH10 HEATR1 RPF1 FBL TUT1 URM1 NOP2 TRUB1 NHP2 DUS2L
6807	nitrogen compound metabolic process	1.5443e-07	1.1795e-05	NAF1 DTYMK PGD NR2E3 SART3 PTBP1B MTHFD1L PTBP1A DCPS CRY1B EIF4G2A CRY1A GTF2E1 TRMT1L TUBA8L4 ILF3B RBM8A NT5C3 ZGC:171759 SETB TFB2M DNAJC2 GNL3 KRR1 LONRF1L MAGOH SOX19B MED12 NR0B1 MED10 TUBA8L2 RCL1 NOP2 AQR MED15 ZNF238 CRY-DASH EIF2C3B ADSL SNRPF ATP5G3A SNRPE MYBBP1A XRN2 PUS3 TALDO1 U2AF2B SNRPB2 RRM2B BOP1 XAB2 TK2 TFDP1B OTPB WDR55 NR2F6A SP8B LEO1 BHLHE40 TUBB4B ODC1 ESRRA MPHOSPH10 …
90304	nucleic acid metabolic process	1.1192e-11	3.6536e-09	NAF1 NR2E3 SART3 PTBP1B PTBP1A EIF4G2A CRY1B DCPS GTF2E1 CRY1A TRMT1L ILF3B RBM8A SETB ZGC:171759 TFB2M DNAJC2 KRR1 MAGOH SOX19B MED12 NR0B1 MED10 RCL1 AQR NOP2 MED15 ZNF238 CRY-DASH EIF2C3B SNRPF SNRPE MYBBP1A PUS3 U2AF2B SNRPB2 BOP1 XAB2 TFDP1B OTPB WDR55 NR2F6A SP8B LEO1 BHLHE40 ESRRA MPHOSPH10 EPRS RNPS1 HEATR1 SSB SMAD1 RPF1 SUZ12A FOXG1B URM1 NRF1 METTL14 VCP POLD2 RXRBA HOXD9A DNMT4 MAPK14…
50657	nucleic acid transport	0.00048798	0.016694	RBM8A SEH1L MAGOH NUP93 THOC7 NUPL2 NUP35
6139	nucleobase-containing compound metabolic process	6.762e-10	1.0846e-07	NAF1 DTYMK PGD NR2E3 SART3 PTBP1B PTBP1A DCPS CRY1B EIF4G2A CRY1A GTF2E1 TRMT1L TUBA8L4 ILF3B RBM8A NT5C3 ZGC:171759 SETB TFB2M DNAJC2 GNL3 KRR1 LONRF1L MAGOH SOX19B MED12 NR0B1 MED10 TUBA8L2 RCL1 NOP2 AQR MED15 ZNF238 CRY-DASH ADSL EIF2C3B SNRPF ATP5G3A SNRPE MYBBP1A XRN2 PUS3 TALDO1 U2AF2B SNRPB2 RRM2B BOP1 XAB2 TK2 TFDP1B OTPB WDR55 NR2F6A SP8B LEO1 BHLHE40 TUBB4B ESRRA MPHOSPH10 EPRS RNPS1 HE…
15931	nucleobase-containing compound transport	0.0017798	0.040782	RBM8A SEH1L MAGOH NUP93 THOC7 NUPL2 NUP35
1901360	organic cyclic compound metabolic process	1.3888e-09	1.8438e-07	NAF1 DTYMK PGD NR2E3 SART3 PTBP1B MTHFD1L PTBP1A STARD3 DCPS CRY1B EIF4G2A CRY1A GTF2E1 TRMT1L TUBA8L4 ILF3B RBM8A NT5C3 ZGC:171759 SETB TFB2M DNAJC2 GNL3 KRR1 LONRF1L MAGOH SOX19B MED12 NR0B1 MED10 TUBA8L2 RCL1 NOP2 AQR MED15 ZNF238 CRY-DASH EIF2C3B ADSL SNRPF ATP5G3A SNRPE MYBBP1A XRN2 PUS3 TALDO1 U2AF2B SNRPB2 RRM2B BOP1 XAB2 TK2 TFDP1B OTPB WDR55 NR2F6A SP8B LEO1 BHLHE40 TUBB4B ESRRA MPHOSPH1…
1901575	organic substance catabolic process	0.00015947	0.0063947	SI:RP71-45K5.4 PSMC1A PGD PSMC1B GNL3L PSMA6A DCPS TUBA8L4 YME1L1B RBM8A HMOX1 USP10 IRG1L PSMD6 USP14 GNL3 LONRF1L MAGOH TUBA8L TUBA8L2 PGM2L1 PSMA1 PSMA5 PSMA4 PSMD11B PSMA3 PSMD11A UCHL5 EIF2C3B TALDO1 HK2 PSMA8 USP2A PSMB5 PSMB4 PSMB7 PSMB6 PSMB1 PSMB3 USP39 PSMB2 USP37 CUL3A TUBB4B IDH3A BLVRA NRAS PSMC6 PSMC5 PSMC4 PLCG1 VCP PSMC3 PSMC2 FOXQ1A
71704	organic substance metabolic process	8.5812e-07	5.2939e-05	NAF1 PSMC1A F2RL1.2 THOP1 PSMC1B PGD SGK2B SART3 DCPS CRY1B EIF4G2A CRY1A TRMT1L SCDB DNAJB11 RBM8A NT5C3 PIK3C3 IRG1L CAMK1GA ANKK1 SI:DKEY-240H12.4 TXNL1 KRR1 LONRF1L SOX19B MED12 ZGC:100868 MED10 SLC25A38A ADAMTS9 NOP2 AQR MED15 ZNF238 CRY-DASH PSMD11B EIF2S2 PSMD11A DNAJB1B ADSL PAK2B MYBBP1A NEK6 PUS3 TALDO1 U2AF2B NEK2 CEPT1A BOP1 XAB2 TK2 QRSL1 TFDP1B VRK1 OTPB WDR55 DUSP14 NR2F6A LEO1 ZMP…
9648	photoperiodism	0.0010789	0.027912	NPAS2 AANAT2 PER2 PER1A PER3
10950	positive regulation of endopeptidase activity	0.0017262	0.040129	BAXA BBC3 TP53 FOXQ1A ADRM1B
10952	positive regulation of peptidase activity	0.0017262	0.040129	BAXA BBC3 TP53 FOXQ1A ADRM1B
44238	primary metabolic process	7.5904e-07	4.87e-05	NAF1 PSMC1A F2RL1.2 THOP1 PSMC1B PGD SGK2B SART3 DCPS CRY1B EIF4G2A CRY1A TRMT1L SCDB DNAJB11 RBM8A NT5C3 PIK3C3 IRG1L CAMK1GA ANKK1 SI:DKEY-240H12.4 KRR1 LONRF1L SOX19B MED12 ZGC:100868 MED10 SLC25A38A ADAMTS9 NOP2 AQR MED15 ZNF238 CRY-DASH PSMD11B EIF2S2 PSMD11A DNAJB1B ADSL PAK2B MYBBP1A NEK6 PUS3 TALDO1 U2AF2B NEK2 CEPT1A BOP1 XAB2 TK2 QRSL1 TFDP1B VRK1 OTPB WDR55 DUSP14 NR2F6A LEO1 ZMPSTE24 …
30163	protein catabolic process	6.1526e-09	5.4826e-07	SI:RP71-45K5.4 PSMC1A PSMC1B PSMA8 PSMA6A USP2A PSMB5 PSMB4 PSMB7 YME1L1B PSMB6 PSMB1 PSMB3 PSMB2 USP39 CUL3A USP37 USP10 PSMD6 USP14 PSMA1 PSMC6 PSMC5 PSMC4 VCP PSMC3 PSMA5 PSMC2 PSMA4 PSMD11B PSMA3 PSMD11A UCHL5
6508	proteolysis	0.00061004	0.018817	NPEPL1 SI:RP71-45K5.4 MMP9 THOP1 F2RL1.2 IDE PSMA6A CTSL1A LONP1 YME1L1B CASP9 USP10 PSMD6 PSMD8 USP14 LONRF1L ZGC:100868 PSMA1 ADAMTS9 PSMA5 ATG4A PSMA4 CLPP PSMD11B PSMA3 PSMD11A UCHL5 SI:DKEY-77F17.1 CTSA PSMA8 USP2A PSMB5 PSMB4 PSMB7 PSMB6 PSMB1 PSMB3 USP39 PSMB2 USP37 CUL3A ADAMTS10 ZMPSTE24 TMPRSS2 RHBDF1 TFR1B PSMC6 PSMC5 VCP APAF1 MMP13A
51603	proteolysis involved in cellular protein catabolic process	1.2764e-06	7.312e-05	SI:RP71-45K5.4 PSMA8 PSMA6A USP2A PSMB5 PSMB4 PSMB7 PSMB6 PSMB1 PSMB3 USP39 PSMB2 CUL3A USP37 USP10 PSMD6 USP14 PSMA1 PSMC5 VCP PSMA5 PSMA4 PSMD11B PSMA3 UCHL5 PSMD11A
1522	pseudouridine synthesis	0.00063059	0.018965	NAF1 PUS3 DKC1 TRUB1 NHP2
16072	rRNA metabolic process	6.0285e-09	5.4826e-07	KRR1 FTSJ MPHOSPH10 UTP15 HEATR1 PES BOP1 RPF1 FBL DCAF13 UTP11L WDR55 NOP2 DKC1 TFB2M WDR12 NHP2
6364	rRNA processing	2.3718e-09	2.5363e-07	KRR1 FTSJ MPHOSPH10 UTP15 HEATR1 PES BOP1 RPF1 FBL DCAF13 UTP11L WDR55 NOP2 DKC1 TFB2M WDR12 NHP2
51252	regulation of RNA metabolic process	0.0012618	0.031623	NR2E3 GTF2E1 CRY1A PROX1B ILF3B TFB2M DNAJC2 RBFOX2 SOX19B GABPA MED12 SIX7 NR0B1 MED10 MED15 ZNF238 JUNBB MYBBP1A SMARCA4 TFDP1B OTPB OTPA NR2F6A SP8B LEO1 BHLHE40 TRAF6 KAT8 ESRRA TEFB ERFL3 TEFA DBPB SIX2B SMAD1 SUZ12A FOXG1B NRF1 ATF3 DBPA RXRBA HOXD9A MAPK14A FOXQ1A RXRBB DLX5A POU6F1 HNF1A ELF3 EVX2 ACVR1L DMAP1 DAXX FOS NR1D4B HSF1 HSF2 HOMEZ INO80DB POU2F2A BMPR1BA BRF2 CCNH PTF1A ZFX TP5…
9889	regulation of biosynthetic process	0.0011587	0.029501	NR2E3 GTF2E1 CRY1A PROX1B ILF3B RBM8A TFB2M DNAJC2 MAGOH RCOR1 SOX19B GABPA MED12 NR0B1 SIX7 MED10 MED15 ZNF238 JUNBB EIF2C3B MYBBP1A SMARCA4 IGF2BP1 TFDP1B OTPB OTPA NR2F6A SP8B LEO1 BHLHE40 TRAF6 KAT8 ESRRA ERFL3 TEFB TEFA DBPB SIX2B SMAD1 SUZ12A FOXG1B NRF1 ATF3 DBPA RXRBA HOXD9A MAPK14A FOXQ1A RXRBB DLX5A POU6F1 HNF1A ELF3 EVX2 ACVR1L EIF2A DMAP1 DAXX FOS NR1D4B HSF1 HSF2 TRMT6 HOMEZ INO80DB …
31326	regulation of cellular biosynthetic process	0.0010475	0.027544	NR2E3 GTF2E1 CRY1A PROX1B ILF3B RBM8A TFB2M DNAJC2 MAGOH RCOR1 SOX19B GABPA MED12 NR0B1 SIX7 MED10 MED15 ZNF238 JUNBB EIF2C3B MYBBP1A SMARCA4 IGF2BP1 TFDP1B OTPB OTPA NR2F6A SP8B LEO1 BHLHE40 TRAF6 KAT8 ESRRA ERFL3 TEFB TEFA DBPB SIX2B SMAD1 SUZ12A FOXG1B NRF1 ATF3 DBPA RXRBA HOXD9A MAPK14A FOXQ1A RXRBB DLX5A POU6F1 HNF1A ELF3 EVX2 ACVR1L EIF2A DMAP1 DAXX FOS NR1D4B HSF1 HSF2 TRMT6 HOMEZ INO80DB …
2000112	regulation of cellular macromolecule biosynthetic process	0.00087965	0.024327	NR2E3 GTF2E1 CRY1A PROX1B ILF3B RBM8A TFB2M DNAJC2 MAGOH SOX19B GABPA MED12 NR0B1 SIX7 MED10 MED15 ZNF238 JUNBB EIF2C3B MYBBP1A SMARCA4 IGF2BP1 TFDP1B OTPB OTPA NR2F6A SP8B LEO1 BHLHE40 TRAF6 KAT8 ESRRA ERFL3 TEFB TEFA DBPB SIX2B SMAD1 SUZ12A FOXG1B NRF1 ATF3 DBPA RXRBA HOXD9A MAPK14A FOXQ1A RXRBB DLX5A POU6F1 HNF1A ELF3 EVX2 ACVR1L EIF2A DMAP1 DAXX FOS NR1D4B HSF1 HSF2 TRMT6 HOMEZ INO80DB ZORBA …
31323	regulation of cellular metabolic process	0.0016356	0.039157	NR2E3 GTF2E1 CRY1A TBC1D17 ILF3B PROX1B RBM8A TFB2M DNAJC2 RBFOX2 MAGOH RCOR1 SOX19B GABPA MED12 NR0B1 SIX7 MED10 MED15 ZNF238 JUNBB EIF2C3B MYBBP1A SMARCA4 IGF2BP1 PRRC1 TFDP1B OTPB OTPA NR2F6A SP8B LEO1 BHLHE40 TRAF6 KAT8 ESRRA ERFL3 TEFB TEFA RHBDF1 DBPB SIX2B SMAD1 SUZ12A FOXG1B NRF1 ATF3 DBPA RXRBA HOXD9A MAPK14A FOXQ1A RXRBB DLX5A POU6F1 HNF1A ELF3 EVX2 ACVR1L MKI67IP EIF2A DMAP1 DAXX FOS N…
10468	regulation of gene expression	0.00021629	0.0084616	NR2E3 GTF2E1 CRY1A ILF3B PROX1B RBM8A TFB2M DNAJC2 RBFOX2 MAGOH SOX19B GABPA MED12 NR0B1 SIX7 MED10 MED15 ZNF238 JUNBB EIF2C3B MYBBP1A SMARCA4 IGF2BP1 TFDP1B OTPB OTPA NR2F6A SP8B LEO1 BHLHE40 TRAF6 KAT8 ESRRA ERFL3 TEFB TEFA DBPB HEATR1 SIX2B SMAD1 SUZ12A FOXG1B NRF1 ATF3 DBPA RXRBA HOXD9A DNMT4 MAPK14A FOXQ1A RXRBB DLX5A POU6F1 HNF1A ELF3 EVX2 ACVR1L EIF2A DMAP1 DAXX FOS NR1D4B HSF1 HSF2 TRMT6 …
10556	regulation of macromolecule biosynthetic process	0.0010091	0.027212	NR2E3 GTF2E1 CRY1A PROX1B ILF3B RBM8A TFB2M DNAJC2 MAGOH SOX19B GABPA MED12 NR0B1 SIX7 MED10 MED15 ZNF238 JUNBB EIF2C3B MYBBP1A SMARCA4 IGF2BP1 TFDP1B OTPB OTPA NR2F6A SP8B LEO1 BHLHE40 TRAF6 KAT8 ESRRA ERFL3 TEFB TEFA DBPB SIX2B SMAD1 SUZ12A FOXG1B NRF1 ATF3 DBPA RXRBA HOXD9A MAPK14A FOXQ1A RXRBB DLX5A POU6F1 HNF1A ELF3 EVX2 ACVR1L EIF2A DMAP1 DAXX FOS NR1D4B HSF1 HSF2 TRMT6 HOMEZ INO80DB ZORBA …
60255	regulation of macromolecule metabolic process	0.00056931	0.01806	NR2E3 GTF2E1 CRY1A ILF3B PROX1B RBM8A TFB2M DNAJC2 RBFOX2 MAGOH SOX19B GABPA MED12 NR0B1 SIX7 MED10 MED15 ZNF238 JUNBB EIF2C3B MYBBP1A SMARCA4 IGF2BP1 PRRC1 TFDP1B OTPB OTPA NR2F6A SP8B LEO1 BHLHE40 TRAF6 KAT8 ESRRA ERFL3 TEFB TEFA RHBDF1 DBPB HEATR1 SIX2B SMAD1 SUZ12A FOXG1B NRF1 ATF3 DBPA RXRBA HOXD9A DNMT4 MAPK14A FOXQ1A RXRBB DLX5A POU6F1 HNF1A ELF3 EVX2 ACVR1L EIF2A DMAP1 DAXX FOS NR1D4B HSF…
19222	regulation of metabolic process	0.00048493	0.016694	NR2E3 CRY1A GTF2E1 TBC1D17 ILF3B PROX1B RBM8A TFB2M DNAJC2 RBFOX2 MAGOH RCOR1 SOX19B GABPA CST3 MED12 PI15A NR0B1 SIX7 MED10 MED15 ZNF238 JUNBB EIF2C3B MYBBP1A SMARCA4 IGF2BP1 PRRC1 TFDP1B OTPB OTPA NR2F6A SP8B LEO1 BHLHE40 TRAF6 KAT8 ESRRA ERFL3 TEFB TEFA RHBDF1 DBPB HEATR1 SIX2B SMAD1 SUZ12A FOXG1B NRF1 ATF3 BBC3 DBPA RXRBA HOXD9A DNMT4 MAPK14A FOXQ1A RXRBB DLX5A POU6F1 HNF1A ELF3 EVX2 ACVR1L M…
80090	regulation of primary metabolic process	0.0016356	0.039157	NR2E3 GTF2E1 CRY1A TBC1D17 ILF3B PROX1B RBM8A TFB2M DNAJC2 RBFOX2 MAGOH RCOR1 SOX19B GABPA MED12 NR0B1 SIX7 MED10 MED15 ZNF238 JUNBB EIF2C3B MYBBP1A SMARCA4 IGF2BP1 PRRC1 TFDP1B OTPB OTPA NR2F6A SP8B LEO1 BHLHE40 TRAF6 KAT8 ESRRA ERFL3 TEFB TEFA RHBDF1 DBPB SIX2B SMAD1 SUZ12A FOXG1B NRF1 ATF3 DBPA RXRBA HOXD9A MAPK14A FOXQ1A RXRBB DLX5A POU6F1 HNF1A ELF3 EVX2 ACVR1L EIF2A DMAP1 DAXX FOS NR1D4B SM…
9409	response to cold	0.002023	0.045067	NRF1 HMGB1A CIRBP
9266	response to temperature stimulus	0.0016212	0.039157	NRF1 HMGB1A HSF1 CIRBP HSP70L PER1B
22613	ribonucleoprotein complex biogenesis	4.8609e-11	1.1138e-08	NAF1 FTSJ GTPBP10 UTP15 NHP2L1B GNL3L PES BOP1 SART3 DCAF13 UTP11L WDR55 DKC1 WDR12 TFB2M GNL3 KRR1 NIP7 MPHOSPH10 HEATR1 RPF1 FBL RCL1 NOP2 RRS1 NHP2
42273	ribosomal large subunit biogenesis	0.002023	0.045067	WDR12 PES BOP1
42254	ribosome biogenesis	1.6998e-11	4.5442e-09	NAF1 FTSJ GTPBP10 UTP15 NHP2L1B GNL3L PES BOP1 DCAF13 UTP11L WDR55 DKC1 WDR12 TFB2M GNL3 KRR1 NIP7 MPHOSPH10 HEATR1 RPF1 FBL RCL1 NOP2 RRS1 NHP2
44710	single-organism metabolic process	2.1215e-06	0.00011343	CYP24A1 NAF1 PSMC1A F2RL1.2 THOP1 PSMC1B PGD SGK2B GFER SART3 DCPS CRY1B EIF4G2A CRY1A TRMT1L SCDB DNAJB11 RBM8A PLOD2 NT5C3 PIK3C3 SMOX IRG1L CAMK1GA ANKK1 SI:DKEY-240H12.4 TXNL1 KRR1 LONRF1L SOX19B MED12 ZGC:100868 MED10 SLC25A38A ADAMTS9 NOP2 AQR MED15 ZNF238 CRY-DASH PSMD11B EIF2S2 PSMD11A DNAJB1B ADSL FDX1L PAK2B MYBBP1A NEK6 PUS3 TALDO1 U2AF2B NEK2 CEPT1A BOP1 DHRS11B XAB2 TK2 QRSL1 TFDP1B …
6399	tRNA metabolic process	0.00048918	0.016694	PUS3 TRMU EPRS TRMT1 QTRT1 FBL RPP14 WARS URM1 TRMT1L THG1L TRUB1 DUS1L DUS2L DUS3L
6400	tRNA modification	0.00075528	0.021254	URM1 TRMU PUS3 THG1L QTRT1 TRUB1
8033	tRNA processing	1.2912e-05	0.00064724	PUS3 TRMU TRMT1 QTRT1 FBL RPP14 URM1 TRMT1L THG1L TRUB1 DUS1L DUS2L DUS3L
6511	ubiquitin-dependent protein catabolic process	0.00057422	0.01806	SI:RP71-45K5.4 PSMA8 PSMA6A USP2A PSMA1 PSMC5 VCP PSMA5 PSMA4 PSMA3 PSMD11B USP39 PSMD11A UCHL5 USP37 CUL3A USP10 PSMD6 USP14
Down-regulated genes
GO-ID	Description	p-value	corrrected p-value	genes
55114	oxidation-reduction process	1.9402e-06	0.0013989	XDH CYP51 CYP2AA9 ZGC:77112 CYP2AD6 PDHA1B CYP3A65 MIOX HAAO DUOX CH25HL1.2 CYP2AD2 ZGC:154075 MPX MSMO1 CYP2V1 FADS2 MTRR CYP2N13 SPRB AGMO DIO1 CH25HL2 ZGC:77439 CYP2AE1
6633	fatty acid biosynthetic process	2.6139e-05	0.0084439	MSMO1 ELOVL2 FADS2 AGMO CH25HL2 CH25HL1.2
15833	peptide transport	5.9642e-05	0.0084439	SLC15A2 SLC15A1A SLC15A1B
6857	oligopeptide transport	5.9642e-05	0.0084439	SLC15A2 SLC15A1A SLC15A1B
71705	nitrogen compound transport	6.8765e-05	0.0084439	SLC15A2 RHCGL1 RHCGA RH50 SLC7A9 SLC15A1A SLC15A1B
72330	monocarboxylic acid biosynthetic process	7.0268e-05	0.0084439	MSMO1 ELOVL2 FADS2 AGMO CH25HL2 CH25HL1.2
42886	amide transport	0.00020313	0.014646	SLC15A2 SLC15A1A SLC15A1B
72488	ammonium transmembrane transport	0.00020313	0.014646	RHCGL1 RHCGA RH50
15695	organic cation transport	0.00020313	0.014646	RHCGL1 RHCGA RH50
15696	ammonium transport	0.00020313	0.014646	RHCGL1 RHCGA RH50
44255	cellular lipid metabolic process	0.00023911	0.015542	CDIPT MSMO1 SERAC1 ELOVL2 NEU3.3 PLA2G1B FADS2 AGMO CH25HL2 CH25HL1.2 ASAH2
6631	fatty acid metabolic process	0.00025867	0.015542	MSMO1 ELOVL2 FADS2 AGMO CH25HL2 CH25HL1.2
6508	proteolysis	0.00034312	0.01903	CPO ADGB ZGC:92590 ZGC:154142 C6AST3 CTSKL MEP1A.2 SCRN2 MEP1A.1 CTSL1B ZGC:174153 MEP1B USP20 PM20D1.1 ZGC:153968 CTSL.1 CTSBB HABP2
8610	lipid biosynthetic process	0.00046192	0.022753	CDIPT MSMO1 DGAT2 ELOVL2 FADS2 AGMO CH25HL2 CH25HL1.2
6066	alcohol metabolic process	0.00047337	0.022753	MSMO1 DGAT2 MIOX CH25HL2 CH25HL1.2
6629	lipid metabolic process	0.00058102	0.026182	CDIPT MSMO1 FADS2 ASAH2 SI:DKEY-266F7.9 DGAT2 SERAC1 NEU3.3 ELOVL2 PLA2G1B AGMO CH25HL2 CH25HL1.2
16126	sterol biosynthetic process	0.0006686	0.026781	MSMO1 CH25HL2 CH25HL1.2
46165	alcohol biosynthetic process	0.0006686	0.026781	MSMO1 CH25HL2 CH25HL1.2
1901072	glucosamine-containing compound catabolic process	0.00099823	0.031864	CHID1 CHIA.3
6032	chitin catabolic process	0.00099823	0.031864	CHID1 CHIA.3
6030	chitin metabolic process	0.00099823	0.031864	CHID1 CHIA.3
46348	amino sugar catabolic process	0.00099823	0.031864	CHID1 CHIA.3
32787	monocarboxylic acid metabolic process	0.0010165	0.031864	MSMO1 ELOVL2 FADS2 AGMO CH25HL2 CH25HL1.2
8152	metabolic process	0.0014432	0.043357	PRKAB1A CDIPT ZGC:77112 BTD ZGC:154142 ASAH2 PNP4A CTSL1B CYP2AD6 SERAC1 MIOX ELOVL2 NEU3.3 PLA2G1B AMY2A CH25HL1.2 CYP2AD2 SI:CH211-103N10.5 ADGB ZGC:162780 ZGC:154075 NUDT1 MND1 CHIA.3 NME7 MTRR ZGC:92137 CHID1 DGAT2 CA7 AS3MT USP20 PM20D1.1 ZGC:158321 CH25HL2 ZGC:153968 ZGC:77439 CYP2AE1 SI:CH211-224B1.4 HER8A CPO CYP51 XDH ALPL ZGC:92590 ENPP7 CYP2AA9 PCMT DPYS ADCY2A CTSKL GALK1 CYP3A65 PDHA…
