# Supplementary material for: Transcriptomic characterization of cold acclimation in larval zebrafish
Source: BMC Genomics. 2013 Sep 11;14:612. doi: 10.1186/1471-2164-14-612 (PMC3847098; doi:10.1186/1471-2164-14-612)
Supplement: Additional file 6 — Enriched pathways for cold-regulated genes. [file 1471-2164-14-612-S6.xlsx]

## Sheet: Sheet1
Up-regulated genes
Pathway ID	Pathway name	% Associated genes	NO. of genes	Term p-value corrected with Benjamini-Hochberg	Associated genes
3040	Spliceosome	43.3333	52	3.4e-50	[LOC100334455, LOC100535510, alyref, aqr, bat1, crnkl1, ctnnbl1, ddx23, ddx5, dhx15, dhx38, eftud2, hsp70, lsm7, lsm8, magoh, nhp2l1b, phf5a, ppie, ppih, prp19, prpf31, prpf38a, prpf40a, prpf8, rab43, rbm8a, sf3a2, sf3a3, sf3b14, sf3b4, sfrs3b, si:ch211-251j10.5, snrnp27, snrnp40, snrpa1, snrpb, snrpb2, snrpd1, snrpd2, snrpd3l, snrpe, snrpf, srsf2a, srsf5a, thoc1, u2af2b, usp39, xab2, zgc:136773,…
3050	Proteasome	71.7391	33	5.4e-42	[LOC100535277, psma1, psma3, psma4, psma5, psma6a, psma8, psmb1, psmb2, psmb3, psmb4, psmb5, psmb6, psmb7, psmc1a, psmc1b, psmc2, psmc3, psmc4, psmc5, psmc6, psmd1, psmd11a, psmd11b, psmd12, psmd2, psmd4b, psmd6, psmd7, psmd8, psme3, psme4b, si:rp71-45k5.4]
3008	Ribosome biogenesis in eukaryotes	30.8824	21	1.4e-16	[LOC100151449, dkc1, fbl, gnl3, gnl3l, mphosph10, nhp2, nhp2l1b, nmd3, nol6, nola1, nop56, nop58, rcl1, riok1, utp15, utp6, wdr43, wdr75, xrn2, zgc:136360]
3013	RNA transport	19.2593	26	4.5e-15	[LOC557270, alyref, bat1, eif1axb, eif1b, eif2s2, eif4bb, eif4e1c, magoh, nmd3, nup107, nup35, nup88, nup93, nup98, pom121, prmt5, rbm8a, rnps1, rpp14, sap18, seh1l, thoc1, thoc7, zgc:172056, zgc:77724]
240	Pyrimidine metabolism	18.3908	16	4.5e-09	[ctps1a, dtymk, nt5c1bb, nt5c2b, nt5c3, pole3, polr1c, polr1d, polr1e, polr2b, polr2d, polr2eb, polr2i, tk2, twistnb, zgc:171795]
4010	MAPK signaling pathway	10.2679	23	9e-08	[arr3a, cacnb4a, cdc42l, daxx, dusp14, dusp4, dusp5, ecsit, fos, gadd45aa, hsp70, mapk12a, mapk13, mapk14a, mef2ca, nras, pak2b, prkacab, prkacb, rps6kal, tnfrsf1a, tp53, traf6]
3020	RNA polymerase	31.0345	9	1.7e-07	[polr1c, polr1d, polr1e, polr2b, polr2d, polr2eb, polr2i, twistnb, zgc:171795]
230	Purine metabolism	12.3288	18	2e-07	[adsl, gmps, impdh2, nt5c1bb, nt5c2b, nt5c3, pde7a, pkm2a, pole3, polr1c, polr1d, polr1e, polr2b, polr2d, polr2eb, polr2i, twistnb, zgc:171795]
3015	mRNA surveillance pathway	16.8831	13	3.5e-07	[LOC565621, alyref, bat1, dazap1, etf1, fip1l1, magoh, ppp2cb, rbm8a, rnps1, sap18, smg5, zgc:56064]
5168	Herpes simplex infection	12.3077	16	9e-07	[alyref, daxx, fos, nfkbiaa, npas2, per1a, per1b, per2, per3, sfrs3b, srsf2a, srsf5a, tnfrsf1a, tp53, traf6, zgc:110137]
4141	Protein processing in endoplasmic reticulum	11.2676	16	2.7e-06	[LOC100004321, LOC100535344, LOC100537232, derl2, dnajb11, dnajb12, dnajb1b, hsp70, hspbp1, nploc4, sar1a, sec61al2, sec63, ube2j2, vcp, wu:fj20e02]
4710	Circadian rhythm	22.8571	8	9.9e-06	[bhlhe40, cry1a, npas2, nr1d1, per1a, per1b, per2, per3]
4144	Endocytosis	9	18	1.2e-05	[LOC799082, arf6b, arr3a, bc2, cdc42l, ch73-81e6.1, chmp2bb, chmp4b, ehd1a, hsp70, ldlrap1a, mdm2, pdcd6ip, sh3gl3, smap1, smurf2, traf6, zgc:158183]
4115	p53 signaling pathway	15.5172	9	5.7e-05	[LOC100004321, apaf1, casp9, gadd45aa, mdm2, rchy1, serpine1, sesn2, tp53]
3018	RNA degradation	13.8462	9	0.00013	[dcps, exosc5, exosc7, exosc9, hspa9, hspd1, lsm7, lsm8, xrn2]
4210	Apoptosis	13.2353	9	0.00018	[LOC100004321, apaf1, casp9, endog, nfkbiaa, prkacab, prkacb, tnfrsf1a, tp53]
3320	PPAR signaling pathway	14.2857	8	0.00027	[acsl3a, acsl4a, angptl4, pck1, rxrba, scd, scdb, ubb]
2010	ABC transporters	20	6	0.00029	[LOC568482, abca1a, abcb11a, abcb6, abcc1, abcc4]
5161	Hepatitis B	9.375	12	0.0003	[LOC100004321, LOC566869, apaf1, casp9, ddx3, fos, mmp9, nfkbiaa, nras, pl10, tp53, ywhabb]
4370	VEGF signaling pathway	13.1148	8	0.0004	[LOC566869, casp9, cdc42l, mapk12a, mapk13, mapk14a, nras, plcg1]
4622	RIG-I-like receptor signaling pathway	15.2174	7	0.0004	[ddx3, mapk12a, mapk13, mapk14a, nfkbiaa, pl10, traf6]
4120	Ubiquitin mediated proteolysis	9.64912	11	0.00042	[LOC567370, cul3a, mdm2, prp19, rchy1, smurf2, traf6, ube2j2, ube2l3b, ube2na, zgc:92419]
3060	Protein export	22.7273	5	0.00052	[sec61al2, sec63, spcs3, srp54, zgc:163091]
140	Steroid hormone biosynthesis	20	5	0.00094	[cyp17a1, cyp1a, hsd17b12a, hsd17b12b, hsd17b2]
4621	NOD-like receptor signaling pathway	15.3846	6	0.001	[mapk12a, mapk13, mapk14a, nfkbiaa, ripk2, traf6]
4350	TGF-beta signaling pathway	10.1266	8	0.0019	[acvr1l, acvr2b, bmpr1ba, id3, ppp2cb, smad1, smurf2, zgc:56064]
4713	Circadian entrainment	8.91089	9	0.0023	[LOC100537780, fos, gngt2a, per1a, per1b, per2, per3, prkacab, prkacb]
5132	Salmonella infection	10.7692	7	0.0027	[arpc1a, arpc5lb, cdc42l, fos, mapk12a, mapk13, mapk14a]
4145	Phagosome	8.57143	9	0.0028	[atp6v0a2, ctsl1a, mrc2, pik3c3, sec61al2, tuba8l, tuba8l2, tuba8l4, tubb4b]
4912	GnRH signaling pathway	9.09091	8	0.0035	[cdc42l, hbegfa, mapk12a, mapk13, mapk14a, nras, prkacab, prkacb]
4623	Cytosolic DNA-sensing pathway	14.2857	5	0.0036	[nfkbiaa, polr1c, polr1d, polr2eb, zgc:171795]
860	Porphyrin and chlorophyll metabolism	17.3913	4	0.005	[blvra, cox10, hccs, hmox1]
4530	Tight junction	7.43802	9	0.0066	[LOC100333863, cdc42l, cldn7a, cldnb, cldne, myhb, nras, ppp2cb, zgc:56064]
4012	ErbB signaling pathway	8.43374	7	0.009	[abl2, hbegfa, nras, nrg1, nrg2b, pak2b, plcg1]
4310	Wnt signaling pathway	6.62252	10	0.009	[LOC566869, fosl1, gro2, ppp2cb, prkacab, prkacb, ruvbl1, tbl1x, tp53, zgc:56064]
4920	Adipocytokine signaling pathway	9.375	6	0.0097	[acsl3a, acsl4a, nfkbiaa, pck1, rxrba, tnfrsf1a]
4910	Insulin signaling pathway	6.66667	9	0.01	[LOC100329357, eif4e1c, fbp2, nras, pck1, prkacab, prkacb, ptpn1, rptor]
4114	Oocyte meiosis	7.27273	8	0.01	[ppp2cb, prkacab, prkacb, rps6kal, ywhabb, ywhae2, zgc:56064, zorba]
4914	Progesterone-mediated oocyte maturation	8.13954	7	0.01	[mapk12a, mapk13, mapk14a, prkacab, prkacb, rps6kal, zorba]
480	Glutathione metabolism	13.3333	4	0.01	[gclm, odc1, pgd, zgc:110680]
520	Amino sugar and nucleotide sugar metabolism	10.6383	5	0.01	[LOC100329357, gale, gmds, pmm2, ugdh]
3410	Base excision repair	13.7931	4	0.01	[apex2, hmgb1a, pole3, zgc:110269]
564	Glycerophospholipid metabolism	8.69565	6	0.011	[LOC557632, chkb, etnk2, gpam, pcyt2, pisd]
3022	Basal transcription factors	12.5	4	0.012	[ccnh, gtf2b, gtf2e1, zgc:110584]
71	Fatty acid metabolism	12.1212	4	0.013	[acat2, acsl3a, acsl4a, gcdh]
4540	Gap junction	7.52688	7	0.013	[nras, prkacab, prkacb, tuba8l, tuba8l2, tuba8l4, tubb4b]
1040	Biosynthesis of unsaturated fatty acids	16.6667	3	0.014	[hsd17b12b, scd, scdb]
51	Fructose and mannose metabolism	11.7647	4	0.014	[LOC100329357, fbp2, gmds, pmm2]
380	Tryptophan metabolism	11.4286	4	0.015	[aanat2, acat2, cyp1a, gcdh]
4620	Toll-like receptor signaling pathway	8	6	0.015	[fos, mapk12a, mapk13, mapk14a, nfkbiaa, traf6]
760	Nicotinate and nicotinamide metabolism	15	3	0.017	[nt5c1bb, nt5c2b, nt5c3]
900	Terpenoid backbone biosynthesis	15	3	0.017	[acat2, idi1, zmpste24]
10	Glycolysis / Gluconeogenesis	8.47458	5	0.02	[LOC100329357, aldh3b1, fbp2, pck1, pkm2a]
830	Retinol metabolism	13.6364	3	0.022	[cyp1a, cyp26c1, rdh10a]
4150	mTOR signaling pathway	8.19672	5	0.023	[eif4bb, eif4e1c, rps6kal, rptor, rragd]
600	Sphingolipid metabolism	9.30232	4	0.027	[LOC100330698, cers2a, degs2, smpd5]
4744	Phototransduction	12.5	3	0.027	[LOC100537780, arr3a, guca1a]
983	Drug metabolism	12	3	0.029	[gmps, impdh2, tk2]
4146	Peroxisome	7.46269	5	0.03	[acsl3a, acsl4a, mpv17l2, pex19, prdx1]
630	Glyoxylate and dicarboxylate metabolism	11.1111	3	0.034	[acat2, glula, pgp]
30	Pentose phosphate pathway	10.7143	3	0.037	[fbp2, pgd, taldo1]
Down-regulated genes
Pathway ID	Pathway name	% Associated genes	NO. of genes	Term p-value corrected with Benjamini-Hochberg	Associated genes
100	Steroid biosynthesis	25	4	1.8e-06	[cyp51, lss, msmo1, zgc:55420]
4146	Peroxisome	5.97015	4	0.00022	[acsl5, pex11b, xdh, zgc:114079]
983	Drug metabolism	12	3	0.0003	[cyp3a65, dpys, xdh]
520	Amino sugar and nucleotide sugar metabolism	6.38298	3	0.001	[chia.3, galk1, gck]
562	Inositol phosphate metabolism	5.26316	3	0.0014	[cdipt, miox, si:dkey-266f7.9]
4260	Cardiac muscle contraction	5.26316	3	0.0014	[LOC402880, cox6a2, zgc:86709]
