# Supplementary material for: Transcriptomic characterization of cold acclimation in larval zebrafish
Source: BMC Genomics. 2013 Sep 11;14:612. doi: 10.1186/1471-2164-14-612 (PMC3847098; doi:10.1186/1471-2164-14-612)
Supplement: Additional file 7 — Genes exhibited differential splicing under cold stress. [file 1471-2164-14-612-S7.xlsx]

## Sheet: Sheet1
gene symbol	locus	p_value	q_value
ablim3	14:43420416-43709971	0.001765	0.0284338
adcy8	2:42877216-42966373	4.5e-05	0.0013342
agl	2:20241545-20296247	0.00031	0.00674977
arhgap17	12:21765014-21831424	0.0028	0.0394121
arntl2	18:15249472-15289314	1e-05	0.000339878
asb13	8:11559859-11570445	1e-05	0.000339878
atf6b	19:49750587-49757642	4e-05	0.00121174
atp1a1	1:1446537-1606890	1e-05	0.000339878
b3galtl	15:30948084-30979164	7.5e-05	0.00213291
b3gat2	13:28175108-28487490	0.00048	0.00998328
b3gnt5b	2:7533734-7541614	1e-05	0.000339878
c12h10orf88	12:12458673-12477336	0.00092	0.0169804
cabz01024770.1	21:42585815-42631713	1e-05	0.000339878
cabz01044023.1	15:45730220-45741270	0.002635	0.0374681
cabz01044356.1	22:40601151-40605976	1e-05	0.000339878
cabz01074984.2	17:53818786-53821740	0.00086	0.016086
cabz01084869.1	Zv9_NA185:812-25938	1e-05	0.000339878
cabz01092973.1	2:59539951-59563332	1e-05	0.000339878
cacna1aa	3:33876816-33988339	0.00099	0.0179164
cacna1g	12:29276254-29638273	3e-05	0.000929
camsap3	1:59916285-59934357	0.002055	0.0314295
carkd	9:8943699-8979873	0.003675	0.0487725
caspa	16:44761897-44774034	0.00013	0.00341802
cbln2b	24:15548993-15552866	0.000625	0.0125315
ccdc22	8:24468061-24491369	0.003755	0.0493641
ccdc85al	6:6653739-6692792	0.00011	0.00300559
cdkrap3	12:30373924-30383328	7.5e-05	0.00213291
ciz1a	5:1564179-1594029	1e-05	0.000339878
col4a2	9:8676050-8942088	0.00015	0.00373259
ctnnd1	1:44757227-44786957	2.5e-05	0.000782865
cu459152.1	12:40429844-40603933	0.000295	0.00647374
cu467646.5	4:61063650-61845138	1e-05	0.000339878
cu683901.1,unc80	6:16421512-16650153	1e-05	0.000339878
cxxc5	21:28257514-28315067	0.001275	0.0222089
cyp7a1a	2:21946656-21949389	0.000655	0.0128555
dap3	16:15966388-15980605	0.0019	0.0300869
dda1	11:5968202-5988220	0.000145	0.00367377
dhodh	7:57780664-57792886	0.001755	0.0284338
dlx5a	19:42442146-42444159	0.00362	0.0483391
dnajb2	9:7663137-7696817	1e-05	0.000339878
dnajc21	21:9114955-9134246	0.002175	0.0319038
dock4	25:22198529-22386703	1e-05	0.000339878
dpp6b	2:12198702-12424750	0.0034	0.0457768
dpp7	5:30798400-30818412	0.00053	0.0107818
dusp7	11:21917-37430	0.000665	0.0129605
ece1	11:28796331-28927399	0.00093	0.017052
edil3b	10:44833569-44882066	0.00295	0.0411082
eif3s10	13:19328841-19362478	1e-05	0.000339878
eif4g2b	18:16375031-16385374	0.0002	0.0047641
elmo2	11:149535-162213	1e-05	0.000339878
emilin2	7:74346670-74351512	0.00015	0.00373259
ensdarg00000074486	16:38319903-38359345	0.000125	0.00331786
ensdarg00000077668	19:489518-529316	1e-05	0.000339878
ep400nl	8:46409517-46471188	0.000115	0.0031117
epb41l3b	2:58969812-59054186	1e-05	0.000339878
epn1	16:14481744-14508342	1e-05	0.000339878
erc1a	25:21844860-21923654	1e-05	0.000339878
erich1	17:24745509-24765458	1e-05	0.000339878
ext2	7:27888803-28081947	0.000425	0.00890583
fam13b	14:25316327-25391140	1e-05	0.000339878
fam188a	16:30498221-30599577	0.00209	0.0314469
fam213a	13:18692525-18718555	1e-05	0.000339878
fbxl7	2:21430567-21531256	5.5e-05	0.00161353
fgfr1b	10:43954613-44028940	0.001605	0.0267852
fkbp15	Zv9_NA208:42-26881	0.0001	0.00275941
fn1b	1:4326543-4432322	0.000145	0.00367377
foxg1a	17:29164948-29178460	0.000715	0.0137428
foxm1	4:5671358-5704780	0.000175	0.00427829
frmpd1	14:4520484-4586287	0.001245	0.0219609
fzd7b	6:8018980-8023711	1e-05	0.000339878
gnb3b	19:5730229-5775514	1e-05	0.000339878
gpatch3	16:57121108-57132210	1.5e-05	0.000497679
gps2	5:25731980-25743473	1e-05	0.000339878
gria3a	5:25021291-25098495	0.00309	0.0426328
grtp1b	9:35361279-35367568	0.000315	0.00680547
h2afy2	13:6470389-6484818	0.00302	0.0418743
h2afy2	13:6330425-6344970	1e-05	0.000339878
hif1al2	21:26672078-26807688	1e-05	0.000339878
hmgn2	5:24744086-24779940	1e-05	0.000339878
hnrnpa3	9:1681886-1693177	1e-05	0.000339878
hnrnph1	14:6957502-7011296	1e-05	0.000339878
hnrnpul1	5:64861648-64882700	0.00211	0.0314469
hnrpr	19:6893-335446	0.000245	0.0056431
ipo13	2:5791982-5841593	1e-05	0.000339878
iqcb1	6:8270730-8572492	1e-05	0.000339878
irx1a	16:820640-824806	0.00033	0.00707469
itgb8	19:2502838-2536458	0.00023	0.00538664
jdp2	20:46823546-46897470	0.00092	0.0169804
jmjd6	3:61192980-61208839	1e-05	0.000339878
katnb1	7:53613911-53741537	0.001115	0.0200484
kctd5	24:38788390-38808242	1e-05	0.000339878
l3mbtl2	12:19925437-20215498	0.00186	0.0296218
lrp6	19:46977160-47004942	0.00146	0.0249633
ltbp1	17:22786454-22947172	1.5e-05	0.000497679
map7d3	14:32520806-32585296	1e-05	0.000339878
mau2	2:59600497-59615379	0.003215	0.0439226
mef2cb	5:49965010-50090583	0.00019	0.00460461
mpx	10:6719119-6834581	2.5e-05	0.000782865
mybpc2b	24:39753428-39842803	0.000725	0.0138396
myog	11:23429774-23432794	0.00028	0.00634439
myt1l	17:51969488-52040081	1e-05	0.000339878
ndufaf1	13:33453047-33480269	1e-05	0.000339878
ndufb7	1:56319930-56325525	0.000505	0.0104254
nr4a3	16:29565286-29597577	0.00117	0.0207694
nrcam	4:12714960-12796409	0.002015	0.0311989
nrf1	4:14146776-14169064	0.00084	0.0158181
oca2	6:37807614-37987609	1e-05	0.000339878
opcml	10:31629163-31938800	1e-05	0.000339878
pccb	2:24706354-24995543	1e-05	0.000339878
pde4bb	2:13915647-14083861	0.0007	0.0135479
per1b	7:52277553-52301535	0.002245	0.0325876
phf13	8:12857496-12920613	0.001635	0.0271235
phf2	11:28522712-28579736	0.000145	0.00367377
pibf1	1:34248731-34346481	1e-05	0.000339878
pigu	6:50662400-50682092	0.000635	0.0125514
pkdcc	13:2798029-2844917	0.002005	0.0311989
ppm1aa	13:31769404-31803792	1e-05	0.000339878
prelid1	14:19964136-19974495	1e-05	0.000339878
psd2	14:8098236-8219682	0.0001	0.00275941
ptbp1a	2:26436470-26448750	0.000295	0.00647374
ptk2.2	19:1866873-1971907	0.002075	0.0314295
pus7l	4:13215266-13257049	1e-05	0.000339878
r3hdm1	22:12446134-12520648	1e-05	0.000339878
rap1gap2	15:28523252-28666286	0.00245	0.0351966
rap1gap2	15:28523252-28666286	1e-05	0.000339878
rassf1	22:10755171-10774756	1e-05	0.000339878
rbm4.2	7:23963173-23973894	2e-05	0.00064069
rerea	23:23058311-23223068	0.00375	0.0493641
rnmtl1a	15:15204123-15211402	2e-05	0.00064069
rufy3	5:44526214-44559574	0.000735	0.013935
scarb1	11:21525207-21572564	1e-05	0.000339878
sertad2b	13:24674737-24748435	0.00155	0.0260232
shdb	22:21720281-21788821	1e-05	0.000339878
si:ch1073-398c20.1	4:61965011-61974766	1e-05	0.000339878
si:ch211-236k19.3	5:68444450-68460435	1e-05	0.000339878
si:dkey-114c15.7	5:24781955-24801330	4e-05	0.00121174
si:dkey-199f5.8	16:44509053-44556881	0.00235	0.033935
si:dkey-20i20.5,si:dkey-20i20.7	22:1282140-2113983	1e-05	0.000339878
si:dkey-42p8.3	22:21994429-22077370	0.002505	0.0358022
si:dkey-90l8.3	8:55042721-55054130	7e-05	0.00203219
si:dkeyp-87e3.3	8:40104708-40235578	1e-05	0.000339878
six4a	13:31860329-31870608	1e-05	0.000339878
ska3	9:22293164-22299912	0.0002	0.0047641
slc25a18	25:16973602-17045583	0.003625	0.0483391
slc35e2	Zv9_NA917:3458-19948	1e-05	0.000339878
slc38a10	12:36500662-36559725	1e-05	0.000339878
sly1	17:28819742-28856505	1e-05	0.000339878
smad5	14:27476297-27507294	0.002075	0.0314295
smarcb1a	8:31777745-31792533	1e-05	0.000339878
spen	22:53636-239938	1e-05	0.000339878
spg20	15:33056541-33076167	0.0014	0.0242348
srrd	8:4634684-4644836	0.002915	0.0408246
srsf5a	13:36931937-36937072	1e-05	0.000339878
ss18	2:2368196-2384584	1e-05	0.000339878
star	8:46833050-46837271	0.00051	0.0104512
steap2	24:32910885-33235614	0.002195	0.0320286
stk16	1:4311592-4323415	1e-05	0.000339878
strn4	15:11829333-12135070	0.000225	0.00531419
stxbp1a	21:12063640-12123173	0.001755	0.0284338
svil	12:25234839-25355016	0.00035	0.00744618
tax1bp1b	16:22890362-22954692	1e-05	0.000339878
taz	23:4954953-5253655	4.5e-05	0.0013342
tceb2	3:31209561-31230365	0.000575	0.0116125
tdp2b	19:32805190-32821719	0.00143	0.0246013
tec	Zv9_NA110:3366-25659	0.00183	0.0293116
tfdp1b	1:101931-116399	0.000165	0.00406951
tgm1	23:1753592-1771610	0.00025	0.00571107
thtpa	24:14482669-14504448	1e-05	0.000339878
tle2	22:21939894-21989608	1e-05	0.000339878
tm2d3	18:329392-335263	2e-05	0.00064069
tmed10	20:46787594-46792831	0.001955	0.03061
tnnt3a	25:32248469-32261871	0.000125	0.00331786
tpgs2	21:10447301-10460143	0.002145	0.031704
triobp	3:1940145-1953662	0.001945	0.03061
trpm7	18:114373-151708	0.00063	0.0125415
tsn	9:23963019-23997359	0.001515	0.0257458
tspan1	6:32803106-32826905	1e-05	0.000339878
ttc9c	14:48290135-48303883	0.003785	0.0495249
txnl4b	1:388682-392966	8e-05	0.00225212
ubl4b	8:53222228-53233172	0.000955	0.017396
ubr7	20:27122610-27137316	0.002065	0.0314295
unc79	17:53855836-53897226	0.00024	0.005574
vamp1	19:10082967-10095471	0.0028	0.0394121
vps13b	16:58045555-58048049	1e-05	0.000339878
vtg7	22:25203434-25521675	1e-05	0.000339878
wdr33	2:5052745-5086100	0.001135	0.0202772
wif1	4:11996182-12021934	0.003295	0.0445785
wscd1	10:39345464-39369514	1e-05	0.000339878
xpr1	2:6704143-6762163	0.00127	0.0222089
zc3h12a	16:4965671-4985942	1e-05	0.000339878
zfand3	13:45321792-45378697	1e-05	0.000339878
zfand5b	10:15631655-15641876	0.00029	0.00646584
zfc3h1	25:38474297-38499441	0.001715	0.0282823
zgc:112994	23:38244617-38300500	1e-05	0.000339878
zgc:153932	12:47019724-47478671	0.000135	0.00351631
zgc:91844	1:34248731-34346481	1e-05	0.000339878
znf384	16:23857981-23880657	0.003295	0.0445785
