# Supplementary material for: Transcriptomic characterization of cold acclimation in larval zebrafish
Source: BMC Genomics. 2013 Sep 11;14:612. doi: 10.1186/1471-2164-14-612 (PMC3847098; doi:10.1186/1471-2164-14-612)
Supplement: Additional file 8 — Functional clustering of differentially spliced genes. [file 1471-2164-14-612-S8.xlsx]

## Sheet: Functional clustering
Annotation Cluster 1	Enrichment Score: 1.7133239284419894
Category	Term	Count	List Total	PValue	Benjamini	Genes
GOTERM_BP_FAT	GO:0045449~regulation of transcription	20	69	0.00316499	0.690532	30274, 30569, 565013, 64604, 403019, 393749, 58099, 30641, 564019, 497283, 30200, 568473, 394072, 548604, 799716, 406204, 503940, 798771, 266962, 436766
GOTERM_BP_FAT	GO:0006355~regulation of transcription, DNA-dependent	14	69	0.0312149	0.85852	30274, 30569, 64604, 403019, 393749, 58099, 30641, 30200, 497283, 394072, 548604, 406204, 798771, 436766
GOTERM_BP_FAT	GO:0051252~regulation of RNA metabolic process	14	69	0.0337329	0.836965	30274, 30569, 64604, 403019, 393749, 58099, 30641, 30200, 497283, 394072, 548604, 406204, 798771, 436766
GOTERM_BP_FAT	GO:0006350~transcription	10	69	0.0420647	0.764378	497283, 799716, 548604, 64604, 393749, 58099, 798771, 30641, 266962, 436766
Annotation Cluster 2	Enrichment Score: 1.5576284705789807
Category	Term	Count	List Total	PValue	Benjamini	Genes
GOTERM_BP_FAT	GO:0012501~programmed cell death	4	69	0.0262526	0.914634	324152, 777708, 57933, 559007
GOTERM_BP_FAT	GO:0006915~apoptosis	4	69	0.0262526	0.914634	324152, 777708, 57933, 559007
GOTERM_BP_FAT	GO:0016265~death	4	69	0.0292126	0.888523	324152, 777708, 57933, 559007
GOTERM_BP_FAT	GO:0008219~cell death	4	69	0.0292126	0.888523	324152, 777708, 57933, 559007
Annotation Cluster 3	Enrichment Score: 1.2192337591283293
Category	Term	Count	List Total	PValue	Benjamini	Genes
GOTERM_BP_FAT	GO:0048839~inner ear development	4	69	0.0216987	0.982724	64612, 403019, 30641, 569081
GOTERM_BP_FAT	GO:0043583~ear development	4	69	0.0225715	0.940138	64612, 403019, 30641, 569081
GOTERM_BP_FAT	GO:0007423~sensory organ development	6	69	0.0411448	0.788718	30274, 64612, 64604, 403019, 30641, 569081
GOTERM_BP_FAT	GO:0042472~inner ear morphogenesis	3	69	0.0483574	0.783091	64612, 403019, 30641
GOTERM_BP_FAT	GO:0042471~ear morphogenesis	3	69	0.0506112	0.771953	64612, 403019, 30641
GOTERM_BP_FAT	GO:0048598~embryonic morphogenesis	6	69	0.0534327	0.765729	493780, 30412, 64612, 403019, 30641, 553516
GOTERM_BP_FAT	GO:0048562~embryonic organ morphogenesis	3	69	0.173196	0.896686	64612, 403019, 30641
GOTERM_BP_FAT	GO:0048568~embryonic organ development	3	69	0.386159	0.984993	64612, 403019, 30641
Annotation Cluster 4	Enrichment Score: 1.1337882620360387
Category	Term	Count	List Total	PValue	Benjamini	Genes
GOTERM_BP_FAT	GO:0033334~fin morphogenesis	3	69	0.0648898	0.80889	493780, 403019, 317732
GOTERM_BP_FAT	GO:0035107~appendage morphogenesis	3	69	0.0673879	0.800778	493780, 403019, 317732
GOTERM_BP_FAT	GO:0033333~fin development	3	69	0.080339	0.821208	493780, 403019, 317732
GOTERM_BP_FAT	GO:0048736~appendage development	3	69	0.0830162	0.815055	493780, 403019, 317732
Annotation Cluster 5	Enrichment Score: 0.9473217521305974
Category	Term	Count	List Total	PValue	Benjamini	Genes
GOTERM_BP_FAT	GO:0009124~nucleoside monophosphate biosynthetic process	3	69	0.0356671	0.813578	100148976, 100048920, 494065
GOTERM_BP_FAT	GO:0009123~nucleoside monophosphate metabolic process	3	69	0.0376786	0.793808	100148976, 100048920, 494065
GOTERM_BP_FAT	GO:0009165~nucleotide biosynthetic process	4	69	0.150174	0.883548	64612, 100148976, 100048920, 494065
GOTERM_BP_FAT	GO:0034404~nucleobase, nucleoside and nucleotide biosynthetic process	4	69	0.172068	0.90259	64612, 100148976, 100048920, 494065
GOTERM_BP_FAT	GO:0034654~nucleobase, nucleoside, nucleotide and nucleic acid biosynthetic process	4	69	0.172068	0.90259	64612, 100148976, 100048920, 494065
GOTERM_BP_FAT	GO:0044271~nitrogen compound biosynthetic process	4	69	0.346508	0.984114	64612, 100148976, 100048920, 494065
Annotation Cluster 6	Enrichment Score: 0.8785359573637187
Category	Term	Count	List Total	PValue	Benjamini	Genes
GOTERM_BP_FAT	GO:0007067~mitosis	3	69	0.0830162	0.815055	406291, 570479, 641329
GOTERM_BP_FAT	GO:0000280~nuclear division	3	69	0.0857207	0.809472	406291, 570479, 641329
GOTERM_BP_FAT	GO:0000087~M phase of mitotic cell cycle	3	69	0.0884518	0.804406	406291, 570479, 641329
GOTERM_BP_FAT	GO:0048285~organelle fission	3	69	0.0967981	0.81954	406291, 570479, 641329
GOTERM_BP_FAT	GO:0000278~mitotic cell cycle	3	69	0.117081	0.865093	406291, 570479, 641329
GOTERM_BP_FAT	GO:0000279~M phase	3	69	0.138325	0.88957	406291, 570479, 641329
GOTERM_BP_FAT	GO:0022403~cell cycle phase	3	69	0.144544	0.891576	406291, 570479, 641329
GOTERM_BP_FAT	GO:0022402~cell cycle process	3	69	0.196078	0.919825	406291, 570479, 641329
GOTERM_BP_FAT	GO:0007049~cell cycle	3	69	0.443143	0.992723	406291, 570479, 641329
Annotation Cluster 7	Enrichment Score: 0.8356451709645436
Category	Term	Count	List Total	PValue	Benjamini	Genes
GOTERM_BP_FAT	GO:0048598~embryonic morphogenesis	6	69	0.0534327	0.765729	493780, 30412, 64612, 403019, 30641, 553516
GOTERM_BP_FAT	GO:0007368~determination of left/right symmetry	3	69	0.117081	0.865093	64612, 30641, 553516
GOTERM_BP_FAT	GO:0009855~determination of bilateral symmetry	3	69	0.166745	0.902448	64612, 30641, 553516
GOTERM_BP_FAT	GO:0009799~determination of symmetry	3	69	0.166745	0.902448	64612, 30641, 553516
GOTERM_BP_FAT	GO:0007389~pattern specification process	4	69	0.381398	0.985464	323490, 64612, 30641, 553516
Annotation Cluster 8	Enrichment Score: 0.6259906611890325
Category	Term	Count	List Total	PValue	Benjamini	Genes
GOTERM_BP_FAT	GO:0048598~embryonic morphogenesis	6	69	0.0534327	0.765729	493780, 30412, 64612, 403019, 30641, 553516
GOTERM_BP_FAT	GO:0048870~cell motility	3	69	0.360055	0.9839	30412, 64612, 30641
GOTERM_BP_FAT	GO:0051674~localization of cell	3	69	0.360055	0.9839	30412, 64612, 30641
GOTERM_BP_FAT	GO:0006928~cell motion	3	69	0.452368	0.992924	30412, 64612, 30641
