# Supplementary material for: Transcriptomic characterization of cold acclimation in larval zebrafish
Source: BMC Genomics. 2013 Sep 11;14:612. doi: 10.1186/1471-2164-14-612 (PMC3847098; doi:10.1186/1471-2164-14-612)
Supplement: Additional file 9 — Genes exhibited alternative promoter usage under cold stress. [file 1471-2164-14-612-S9.xlsx]

## Sheet: Sheet1
gene symbol	locus	p_value	q_value
abca4a	24:29366063-29571887	0.00038	0.0312968
acot11a	2:10820375-10857951	8e-05	0.00968941
acsl4l	5:25187332-25245191	0.000455	0.0353526
ahsa1	20:26996688-27003788	3.5e-05	0.00686333
ap1m2	6:38065-54749	1e-05	0.00316769
ASCC1 (1 of 2)	12:49610242-49612296	1e-05	0.00316769
bmp2k	5:40699281-40753345	0.000125	0.0128687
BX088691.1,ascl1b	7:51152953-51174183	0.000225	0.0193031
CC2D1B	2:19180039-19215478	0.000125	0.0128687
cdca8	19:49493932-49508194	2e-05	0.00549067
ch1073-321c8.1	13:50541937-50719025	0.000725	0.0475154
cyp3c1,cyp3c1l2,cyp3c4,si:dkey-21n8.3	3:40930875-40971432	0.00021	0.0193031
dmd	1:10006532-10259083	1e-05	0.00316769
eef2a.1,eef2a.2	22:20453725-20475639	0.00039	0.0314906
ENSDARG00000030945	15:15142163-15196599	1e-05	0.00316769
ENSDARG00000044433	6:27160516-27218460	6.5e-05	0.00811121
ENSDARG00000060439,ILKAP	15:46066674-46124061	0.00048	0.0359389
ENSDARG00000092154,fancd2	6:42077035-42268414	4.5e-05	0.00686333
FYCO1 (1 of 2)	23:40260150-40343812	4e-05	0.00686333
galntl4b	7:67598188-67791860	0.000495	0.0364002
gps1	3:36233123-36246017	0.00057	0.0397841
HHLA2 (1 of 3)	24:25844159-25862131	0.00019	0.0190834
hmbsb	15:22864930-22877127	2.5e-05	0.00605588
hoxb10a	3:23960066-23963104	3.5e-05	0.00686333
insra	2:37264814-37353785	6e-05	0.00811121
lima1	23:36503387-36533886	0.00048	0.0359389
MBD5	6:0-17340	0.00011	0.0122427
MBTD1	12:35033588-35053812	1e-05	0.00316769
MEP1B (2 of 2)	2:304211-314361	0.00032	0.0268931
mrps15	Zv9_scaffold3563:240771-263337	5.5e-05	0.00781
mta3	12:26751450-26816437	6.5e-05	0.00811121
NGFR (3 of 3),ngfrl	12:10913306-11118038	4.5e-05	0.00686333
olfm1b	21:6708061-6770694	1e-05	0.00316769
PCDH11Y	14:28321564-28346796	0.000225	0.0193031
PDZRN3 (2 of 2)	23:10933743-11020503	0.00075	0.0475154
per3	11:41435213-41495266	1e-05	0.00316769
pfkmb	6:39670577-39702883	1.5e-05	0.00441214
PLCG2 (2 of 2),plcg2	18:12725623-12792014	4e-05	0.00686333
plxna3	8:9764701-10115383	2.5e-05	0.00605588
pou2f2a	19:6835968-6926145	4.5e-05	0.00686333
POU2F3	5:60018840-60070979	1e-05	0.00316769
ppil1	6:40578654-40588562	1e-05	0.00316769
prkag2	2:12848716-12941196	0.00022	0.0193031
rgl3a	6:9551591-9586086	3e-05	0.00686333
RPS6KA6	14:9036918-9091908	1e-05	0.00316769
sbno1	10:46453166-46470544	0.000645	0.0442685
SEPT4 (1 of 2)	15:327009-348175	0.00022	0.0193031
sept4a	21:38297382-38381600	0.00074	0.0475154
shdb	22:21720281-21788821	0.00075	0.0475154
sin3b	8:14728696-14756200	0.000545	0.0393739
slc2a1b	6:48009283-48034931	4.5e-05	0.00686333
SNORA27,si:ch73-249k16.1	20:23068848-23070801	1e-05	0.00316769
SPIRE1 (3 of 3)	19:34354672-34447622	0.000125	0.0128688
srd5a2a	1:51575992-51592072	0.0004	0.0316769
srpx	9:31327337-31350152	0.000675	0.045568
ssb	6:3525301-3540319	4.5e-05	0.00686333
tanc2	3:22736330-23106300	1e-05	0.00316769
tfap2a	24:8521273-8532116	0.000565	0.0397841
thsd7ba	9:10381338-10757299	5.5e-05	0.00781
TNFAIP2 (1 of 3)	20:18733747-18757483	6.5e-05	0.00811121
tnni1b	6:54779853-54799817	0.000215	0.0193031
zgc:152951	9:19958086-19984611	0.000205	0.0193031
zgc:163083,zgc:92161	3:50181236-50218501	0.0001	0.0117657
zgc:194659	3:1189917-1554266	0.000105	0.0120108
