# Supplementary material for: Transcriptomic characterization of cold acclimation in larval zebrafish
Source: BMC Genomics. 2013 Sep 11;14:612. doi: 10.1186/1471-2164-14-612 (PMC3847098; doi:10.1186/1471-2164-14-612)
Supplement: Additional file 11 — Primers used for qPCR and RT-PCR. [file 1471-2164-14-612-S11.xlsx]

## Sheet: Sheet1
Primers for qPCR
Gene and transcript symbol	GenBank Accession NO	forward primer(5'-3')	reverse primer(5'-3')	Amplicon size(bp)	Amplification efficency(%)	Gene name
per2	NM_182857	CCCAGTAAGCCTGAAAGCG	GACGGCGAGACCTTGAACAT	138	91.3	period homolog 2
brf2	NM_001003536	TTAGCTGCGGTTTATGTGGC	CGTTCAGTCGCTTGTTTATCG	142	97.6	BRF2, subunit of RNA polymerase III transcription initiation factor, BRF1-like
per3-total	NM_131584	GTCTGCCGTCTGAGAAGAGGAG	GCCGCTGCTCATCAGTAAGTTG	125	90.4	period homolog 3
per3-P1	NM_131584	TGCCTTTGCTCGGCTACCT	TGACCCGCGTACTTCACAATT	121	90.2	period homolog 3
per3-P2		GGAGGGATTCACTTCTGAACACACA	GTGAGTCTGTCCAGTAGCATGTGAT	90	97	period homolog 3
per1b	NM_212439	TCATCGTTGGACGGCATAAA	TGGACGGGCTGAACTAGGAG	145	90.9	period homolog 1b
nr5a5	NM_214779	GGCAAGTGGCTTATGGGAGA	GTGACAAGGTCCTGGGCTCTA	130	94.5	nuclear receptor subfamily 5, group A, member 5
her8a	NM_199624	TGGATGCCTACAATTTGGACC	TGGCGAGACTCAAAACCTGTG	139	98.5	hairy-related 8a
cry-dash	NM_205686	ACACGGCAGTACACTGTTGGT	TCCTCCACACTCTTCTCCTCTGA	132	96.1	cryptochrome DASH
fos	NM_205569	GGTATTACCCGCTCAACCAGACT	ATGAAGAGATCGCCGTGACAGTT	90	91.5	v-fos FBJ murine osteosarcoma viral oncogene homolog
fosl1a	NM_001161552	GGCACAACCCAACAACAACAGAA	GAAGGCTGAAGCATCCATTGAAGG	110	98.3	FOS-like antigen 1a
gabpa	NM_131587	GGCAACCGCACAGGTAACAAC	ATTGAGCTTGAACTCGCCTTCTTC	123	94.7	GA-binding protein transcription factor, alpha subunit
nrf1	NM_131680	GCACGTCGCCACATACACAGA	CAGTTGAATTGAGGATGTCGGAGTC	107	90.3	nuclear respiratory factor 1
setd7	NM_001002456	GGCTCGGCTTGCGACTCTTA	TGACCAGCGATACAGGATGAAGT	114	90.3	SET domain containing (lysine methyltransferase) 7
sirt3	NM_001080174	TCCACAGCACTTCTTCACCTACC	AGAACCACGCACAGCACCAG	118	90.8	sirtuin (silent mating type information regulation 2 homolog) 3
stc1l	NM_200539	AGACGAGCACGGTTCTCATCC	TCGGTGTCGCAGGTGGAGTT	116	94.6	stanniocalcin 1, like
stk16-J1	NM_001017630	TCTCGCAGTGCCATCACCATT	CTTCTACCAGGTCCACATAGCTGAA	91	89.6	serine/threonine kinase 16
Primers for RT-PCR
Primer name	Primer sequence		amplicon size (bp)
stk16-J2-F	CGGATAAATCAGCGGAGGACAGA		251 for J1/118 for J2
stk16-J2-R	TCATGGCAGAGGATTCGCTTCAA
actb1-F	GTGATGGTTGGCATGGGACAG		343
actb1-R	CACCAGAGTCCATCACAATACCAG
